# Supplementary material for: Crystal structure of 2-(4-methyl­piperazin-1-yl)quinoline-3-carbaldehyde
Source: Acta Crystallogr E Crystallogr Commun. 2015 Oct 31;71(Pt 11):o900–1. doi: 10.1107/S2056989015020186 (PMC4645024; doi:10.1107/S2056989015020186)
Supplement: Supplementary file 1 [file e-71-0o900-sup1.cif]

##############################################################################
#                                                                            #
# This CIF contains the data in a paper accepted for publication in          #
# Acta Crystallographica Section E. It conforms to the requirements of       #
# Notes for Authors for Acta Crystallographica Section E, and has been       #
# peer reviewed under the auspices of the IUCr Commission on Journals.       #
#                                                                            #
# Full details of the Crystallographic Information File format               #
# are given in the paper "The Crystallographic Information File (CIF):       #
# a New Standard Archive File for Crystallography" by S. R. Hall, F. H.      #
# Allen and I. D. Brown [Acta Cryst. (1991), A47, 655-685].                  #
#                                                                            #
# The current version of the core CIF dictionary is obtainable from          #
# ftp://ftp.iucr.org/pub/cif_core.dic.                                       #
#                                                                            #
# Software is freely available for graphical display of the structure(s)     #
# in this CIF. For information consult the CIF software page                 #
# http://www.iucr.org/resources/cif/software.                                #
#                                                                            #
# This file may be used for bona fide research purposes within the           #
# scientific community so long as proper attribution is given to the journal # 
# article from which it was obtained.                                        #
#                                                                            #
##############################################################################
data_I
_audit_creation_method     SHELXL-97
_journal_date_recd_electronic     2015-10-16
_journal_date_accepted     2015-10-26
_journal_name_full     'Acta Crystallographica, Section E'
_journal_year     2015
_journal_volume     71
_journal_issue     11
_journal_page_first     o900
_journal_page_last     o901
_journal_paper_category     HO
_journal_paper_doi     10.1107/S2056989015020186
_journal_coeditor_code     GK2647
_publ_contact_author_name     'Sreenivasa'
_publ_contact_author_address
;
Department of Chemistry
University College of Science
Tumkur University
Tumkur 572 103
India
;
_publ_contact_author_email     'drsreenivasa@yahoo.co.in'
_publ_contact_author_fax     ?
_publ_contact_author_phone     '+919964921800'
_publ_section_title
;
Crystal structure of 2-(4-methylpiperazin-1-yl)quinoline-3-carbaldehyde
;
loop_
    _publ_author_name
    _publ_author_footnote
    _publ_author_address
    'Nivedita Desai, R' .
;
Department of Chemistry
University College of Science
Tumkur University
Tumkur 572 103
India
;
    'Sreenivasa, S' .
;
Department of Chemistry
University College of Science
Tumkur University
Tumkur 572 103
India
;
    'Naveen, S.' .
;
Institution of Excellence
University of Mysore
Mysuru-6,
India
;
    'Lokanath, N. K.' .
;
Department of Physics
University of Mysore
Mysuru-6,
India
;
    'Suchetan, P. A.' .
;
Department of Chemistry
University College of Science
Tumkur University
Tumkur 572 103
India
;
    'Aruna Kumar, D. B.' .
;
Department of Chemistry
University College of Science
Tumkur University
Tumkur 572 103
India
;
_publ_section_synopsis
;
In the title molecule, C~15~H~17~N~3~O, the aldehyde group is twisted relative
to the quinoline group by 17.6(2)\% due to the presence of a bulky piperazinyl
group in the <i>ortho</i> position. The piperazine N atom attached to the
aromatic ring is <i>sp</i>^3^-hybridized and the dihedral angle between the
mean planes through the six piperazine ring atoms and through the quinoline
ring-system is 40.59(7)\%. Both piperazine substituents are in equatorial
positions.
;
_chemical_name_systematic
;
2-(4-Methylpiperazin-1-yl)quinoline-3-carbaldehyde
;
_chemical_name_common     ?
_chemical_formula_moiety     'C15 H17 N3 O'
_chemical_formula_sum     'C15 H17 N3 O'
_chemical_formula_iupac     'C15 H17 N3 O'
_chemical_formula_weight     255.32
_chemical_melting_point     384
_symmetry_cell_setting     monoclinic
_symmetry_space_group_name_H-M     'P 21/n'
_symmetry_space_group_name_hall     '-P 2yn'
loop_
    _symmetry_equiv_pos_as_xyz
    'x, y, z'
    '-x+1/2, y+1/2, -z+1/2'
    '-x, -y, -z'
    'x-1/2, -y-1/2, z-1/2'
_cell_length_a     12.3282(4)
_cell_length_b     5.8935(2)
_cell_length_c     18.9202(7)
_cell_angle_alpha     90.00
_cell_angle_beta     103.591(2)
_cell_angle_gamma     90.00
_cell_volume     1336.18(8)
_cell_formula_units_Z     4
_cell_measurement_reflns_used     143
_cell_measurement_theta_min     3.9
_cell_measurement_theta_max     64.5
_cell_measurement_temperature     296(2)
_cell_special_details     Prism
_exptl_crystal_description     Prism
_exptl_crystal_colour     colourless
_exptl_crystal_size_max     0.28
_exptl_crystal_size_mid     0.26
_exptl_crystal_size_min     0.24
_exptl_crystal_density_diffrn     1.269
_exptl_crystal_density_meas     ?
_exptl_crystal_density_method     'not measured'
_exptl_crystal_F_000     544
_exptl_absorpt_coefficient_mu     0.653
_exptl_absorpt_correction_type     multi-scan
_exptl_absorpt_process_details
;
(SADABS; Bruker, 2009)
;
_exptl_absorpt_correction_T_min     0.8382
_exptl_absorpt_correction_T_max     0.8589
_exptl_special_details     ?
_diffrn_ambient_temperature     296(2)
_diffrn_radiation_type     CuK\a
_diffrn_radiation_wavelength     1.54178
_diffrn_radiation_source     'fine-focus sealed tube'
_diffrn_radiation_monochromator     graphite
_diffrn_measurement_device_type     'Bruker APEXII CCD '
_diffrn_measurement_method     'phi and \f scans'
_diffrn_detector_area_resol_mean     ?
_diffrn_reflns_number     9762
_diffrn_reflns_av_R_equivalents     0.0482
_diffrn_reflns_av_sigmaI/netI     0.0512
_diffrn_reflns_theta_min     3.90
_diffrn_reflns_theta_max     64.47
_diffrn_reflns_theta_full     64.47
_diffrn_measured_fraction_theta_max     0.975
_diffrn_measured_fraction_theta_full     0.975
_diffrn_reflns_limit_h_min     -14
_diffrn_reflns_limit_h_max     14
_diffrn_reflns_limit_k_min     -6
_diffrn_reflns_limit_k_max     6
_diffrn_reflns_limit_l_min     -21
_diffrn_reflns_limit_l_max     21
_diffrn_standards_number     .
_diffrn_standards_interval_count     .
_diffrn_standards_interval_time     .
_diffrn_standards_decay_%     .
_refine_special_details
;
Refinement of <i>F</i>^2^ against ALL reflections. The weighted <i>R</i>-factor
<i>wR</i> and goodness of fit <i>S</i> are based on <i>F</i>^2^, conventional
<i>R</i>-factors <i>R</i> are based on <i>F</i>, with <i>F</i> set to zero for
negative <i>F</i>^2^. The threshold expression of <i>F</i>^2^ >
2\s(<i>F</i>^2^) is used only for calculating <i>R</i>-factors(gt) <i>etc</i>.
and is not relevant to the choice of reflections for refinement.
<i>R</i>-factors based on <i>F</i>^2^ are statistically about twice as large
as those based on <i>F</i>, and <i>R</i>- factors based on ALL data will be
even larger.
;
_reflns_number_total     2181
_reflns_number_gt     1859
_reflns_threshold_expression     I>2\s(I)
_refine_ls_structure_factor_coef     Fsqd
_refine_ls_matrix_type     full
_refine_ls_R_factor_all     0.0605
_refine_ls_R_factor_gt     0.0542
_refine_ls_wR_factor_gt     0.1539
_refine_ls_wR_factor_ref     0.1623
_refine_ls_goodness_of_fit_ref     1.064
_refine_ls_restrained_S_all     1.064
_refine_ls_number_reflns     2181
_refine_ls_number_parameters     173
_refine_ls_number_restraints     0
_refine_ls_hydrogen_treatment     constr
_refine_ls_weighting_scheme     calc
_refine_ls_weighting_details
         'calc w=1/[\s^2^(Fo^2^)+(0.1151P)^2^+0.0654P] where P=(Fo^2^+2Fc^2^)/3'
_atom_sites_solution_hydrogens     geom
_atom_sites_solution_primary     direct
_atom_sites_solution_secondary     difmap
_refine_ls_shift/su_max     0.000
_refine_ls_shift/su_mean     0.000
_refine_diff_density_max     0.223
_refine_diff_density_min     -0.243
_refine_ls_extinction_method     none
_refine_ls_extinction_coef     ?
loop_
    _atom_type_symbol
    _atom_type_description
    _atom_type_scat_dispersion_real
    _atom_type_scat_dispersion_imag
    _atom_type_scat_source
    'C' 'C' 0.0181 0.0091
                         'International Tables Vol C Tables 4.2.6.8 and 6.1.1.4'
    'H' 'H' 0.0000 0.0000
                         'International Tables Vol C Tables 4.2.6.8 and 6.1.1.4'
    'N' 'N' 0.0311 0.0180
                         'International Tables Vol C Tables 4.2.6.8 and 6.1.1.4'
    'O' 'O' 0.0492 0.0322
                         'International Tables Vol C Tables 4.2.6.8 and 6.1.1.4'
_computing_data_collection
;
APEX2 (Bruker, 2009)
;
_computing_cell_refinement
;
APEX2 and SAINT-Plus (Bruker, 2009)
;
_computing_data_reduction
;
SAINT-Plus and XPREP (Bruker, 2009)
;
_computing_structure_solution
;
SHELXS97 (Sheldrick, 2008)
;
_computing_structure_refinement
;
SHELXL97 (Sheldrick, 2008)
;
_computing_molecular_graphics
;
Mercury (Macrae <i>et al.</i>,  2008)
;
_computing_publication_material
;
SHELXL97 (Sheldrick, 2008)
;
loop_
    _atom_site_type_symbol
    _atom_site_label
    _atom_site_fract_x
    _atom_site_fract_y
    _atom_site_fract_z
    _atom_site_U_iso_or_equiv
    _atom_site_adp_type
    _atom_site_calc_flag
    _atom_site_refinement_flags
    _atom_site_occupancy
    _atom_site_symmetry_multiplicity
    _atom_site_disorder_assembly
    _atom_site_disorder_group
    N N1 0.44347(10) 0.7887(2) 0.60405(6) 0.0446(4) Uani d . 1 1 . .
    N N2 0.31637(10) 0.4894(2) 0.58318(6) 0.0443(4) Uani d . 1 1 . .
    N N3 0.15374(11) 0.2821(2) 0.46867(7) 0.0492(4) Uani d . 1 1 . .
    O O1 0.33529(13) 0.4038(3) 0.79890(7) 0.0800(5) Uani d . 1 1 . .
    C C1 0.38623(12) 0.6362(3) 0.63074(7) 0.0415(4) Uani d . 1 1 . .
    C C2 0.39605(12) 0.6082(3) 0.70773(8) 0.0435(4) Uani d . 1 1 . .
    C C3 0.46317(13) 0.7537(3) 0.75426(8) 0.0456(4) Uani d . 1 1 . .
    H H3 0.4690 0.7410 0.8040 0.055 Uiso calc R 1 1 . .
    C C4 0.52382(12) 0.9229(3) 0.72789(8) 0.0429(4) Uani d . 1 1 . .
    C C5 0.59503(14) 1.0786(3) 0.77313(9) 0.0517(5) Uani d . 1 1 . .
    H H5 0.6035 1.0718 0.8232 0.062 Uiso calc R 1 1 . .
    C C6 0.65119(15) 1.2380(3) 0.74416(10) 0.0571(5) Uani d . 1 1 . .
    H H6 0.6980 1.3397 0.7744 0.068 Uiso calc R 1 1 . .
    C C7 0.63874(16) 1.2497(3) 0.66853(10) 0.0580(5) Uani d . 1 1 . .
    H H7 0.6768 1.3606 0.6490 0.070 Uiso calc R 1 1 . .
    C C8 0.57153(14) 1.1003(3) 0.62334(9) 0.0516(5) Uani d . 1 1 . .
    H H8 0.5648 1.1094 0.5734 0.062 Uiso calc R 1 1 . .
    C C9 0.51232(12) 0.9326(3) 0.65156(8) 0.0430(4) Uani d . 1 1 . .
    C C10 0.19665(13) 0.5037(3) 0.58101(8) 0.0477(4) Uani d . 1 1 . .
    H H10A 0.1659 0.6413 0.5560 0.057 Uiso calc R 1 1 . .
    H H10B 0.1861 0.5100 0.6302 0.057 Uiso calc R 1 1 . .
    C C11 0.13648(13) 0.3007(3) 0.54226(9) 0.0517(5) Uani d . 1 1 . .
    H H11A 0.1635 0.1642 0.5694 0.062 Uiso calc R 1 1 . .
    H H11B 0.0573 0.3142 0.5399 0.062 Uiso calc R 1 1 . .
    C C12 0.27299(14) 0.2697(3) 0.47221(9) 0.0522(5) Uani d . 1 1 . .
    H H12A 0.2846 0.2582 0.4234 0.063 Uiso calc R 1 1 . .
    H H12B 0.3038 0.1347 0.4988 0.063 Uiso calc R 1 1 . .
    C C13 0.33266(14) 0.4768(3) 0.50926(8) 0.0516(5) Uani d . 1 1 . .
    H H13A 0.4117 0.4670 0.5106 0.062 Uiso calc R 1 1 . .
    H H13B 0.3031 0.6123 0.4824 0.062 Uiso calc R 1 1 . .
    C C14 0.09682(18) 0.0831(4) 0.43236(9) 0.0660(6) Uani d . 1 1 . .
    H H14A 0.1106 0.0708 0.3846 0.099 Uiso calc R 1 1 . .
    H H14B 0.0181 0.0973 0.4285 0.099 Uiso calc R 1 1 . .
    H H14C 0.1242 -0.0501 0.4600 0.099 Uiso calc R 1 1 . .
    C C15 0.34545(14) 0.4132(3) 0.73732(9) 0.0561(5) Uani d . 1 1 . .
    H H15 0.3201 0.2913 0.7067 0.067 Uiso calc R 1 1 . .
loop_
    _atom_site_aniso_label
    _atom_site_aniso_U_11
    _atom_site_aniso_U_22
    _atom_site_aniso_U_33
    _atom_site_aniso_U_12
    _atom_site_aniso_U_13
    _atom_site_aniso_U_23
    N1 0.0470(7) 0.0482(8) 0.0386(7) -0.0039(6) 0.0102(6) 0.0002(5)
    N2 0.0423(7) 0.0538(9) 0.0381(7) -0.0054(6) 0.0119(5) -0.0038(6)
    N3 0.0541(8) 0.0505(9) 0.0400(7) -0.0114(6) 0.0047(6) 0.0021(6)
    O1 0.0885(10) 0.1024(13) 0.0487(8) -0.0299(8) 0.0151(7) 0.0178(7)
    C1 0.0400(8) 0.0462(9) 0.0389(8) 0.0020(6) 0.0102(6) 0.0015(6)
    C2 0.0408(8) 0.0503(10) 0.0392(8) 0.0025(6) 0.0088(6) 0.0038(7)
    C3 0.0456(9) 0.0556(10) 0.0348(8) 0.0055(7) 0.0076(6) 0.0042(7)
    C4 0.0402(8) 0.0467(9) 0.0407(8) 0.0049(6) 0.0077(6) 0.0001(6)
    C5 0.0529(10) 0.0568(11) 0.0431(8) 0.0002(8) 0.0064(7) -0.0061(7)
    C6 0.0583(10) 0.0557(11) 0.0549(10) -0.0102(8) 0.0086(8) -0.0100(8)
    C7 0.0640(11) 0.0530(11) 0.0576(10) -0.0139(8) 0.0155(8) -0.0007(8)
    C8 0.0574(10) 0.0544(11) 0.0439(8) -0.0055(8) 0.0142(7) 0.0014(7)
    C9 0.0427(8) 0.0458(10) 0.0402(8) 0.0020(6) 0.0090(6) -0.0002(6)
    C10 0.0450(9) 0.0568(11) 0.0420(8) -0.0011(7) 0.0117(6) 0.0002(7)
    C11 0.0481(9) 0.0603(11) 0.0465(9) -0.0097(7) 0.0108(7) 0.0025(7)
    C12 0.0614(10) 0.0561(11) 0.0402(8) -0.0041(7) 0.0143(7) -0.0042(7)
    C13 0.0513(9) 0.0644(11) 0.0424(8) -0.0112(8) 0.0180(7) -0.0056(7)
    C14 0.0820(13) 0.0605(12) 0.0491(10) -0.0239(9) 0.0026(9) 0.0008(8)
    C15 0.0567(10) 0.0634(12) 0.0449(9) -0.0096(8) 0.0050(7) 0.0107(8)
_geom_special_details
;
All s.u.'s (except the s.u. in the dihedral angle between two l.s. planes) are
estimated using the full covariance matrix. The cell s.u.'s are taken into
account individually in the estimation of s.u.'s in distances, angles and
torsion angles; correlations between s.u.'s in cell parameters are only used
when they are defined by crystal symmetry. An approximate (isotropic)
treatment of cell s.u.'s is used for estimating s.u.'s involving l.s. planes.
;
loop_
    _geom_bond_atom_site_label_1
    _geom_bond_atom_site_label_2
    _geom_bond_site_symmetry_2
    _geom_bond_distance
    _geom_bond_publ_flag
    N1 C1 . 1.315(2) ?
    N1 C9 . 1.375(2) ?
    N2 C1 . 1.391(2) ?
    N2 C13 . 1.4607(18) ?
    N2 C10 . 1.4693(19) ?
    N3 C14 . 1.454(2) ?
    N3 C12 . 1.458(2) ?
    N3 C11 . 1.461(2) ?
    O1 C15 . 1.202(2) ?
    C1 C2 . 1.442(2) ?
    C2 C3 . 1.361(2) ?
    C2 C15 . 1.479(2) ?
    C3 C4 . 1.406(2) ?
    C3 H3 . 0.9300 ?
    C4 C5 . 1.411(2) ?
    C4 C9 . 1.419(2) ?
    C5 C6 . 1.357(3) ?
    C5 H5 . 0.9300 ?
    C6 C7 . 1.404(3) ?
    C6 H6 . 0.9300 ?
    C7 C8 . 1.364(3) ?
    C7 H7 . 0.9300 ?
    C8 C9 . 1.406(2) ?
    C8 H8 . 0.9300 ?
    C10 C11 . 1.505(2) ?
    C10 H10A . 0.9700 ?
    C10 H10B . 0.9700 ?
    C11 H11A . 0.9700 ?
    C11 H11B . 0.9700 ?
    C12 C13 . 1.510(2) ?
    C12 H12A . 0.9700 ?
    C12 H12B . 0.9700 ?
    C13 H13A . 0.9700 ?
    C13 H13B . 0.9700 ?
    C14 H14A . 0.9600 ?
    C14 H14B . 0.9600 ?
    C14 H14C . 0.9600 ?
    C15 H15 . 0.9300 ?
loop_
    _geom_angle_atom_site_label_1
    _geom_angle_atom_site_label_2
    _geom_angle_atom_site_label_3
    _geom_angle_site_symmetry_1
    _geom_angle_site_symmetry_3
    _geom_angle
    _geom_angle_publ_flag
    C1 N1 C9 . . 118.40(12) ?
    C1 N2 C13 . . 116.58(12) ?
    C1 N2 C10 . . 116.60(12) ?
    C13 N2 C10 . . 109.84(11) ?
    C14 N3 C12 . . 110.53(15) ?
    C14 N3 C11 . . 110.40(13) ?
    C12 N3 C11 . . 109.34(12) ?
    N1 C1 N2 . . 118.89(12) ?
    N1 C1 C2 . . 122.74(14) ?
    N2 C1 C2 . . 118.32(13) ?
    C3 C2 C1 . . 118.36(14) ?
    C3 C2 C15 . . 119.41(14) ?
    C1 C2 C15 . . 121.90(15) ?
    C2 C3 C4 . . 120.69(14) ?
    C2 C3 H3 . . 119.7 ?
    C4 C3 H3 . . 119.7 ?
    C3 C4 C5 . . 123.55(14) ?
    C3 C4 C9 . . 117.08(14) ?
    C5 C4 C9 . . 119.36(15) ?
    C6 C5 C4 . . 120.59(15) ?
    C6 C5 H5 . . 119.7 ?
    C4 C5 H5 . . 119.7 ?
    C5 C6 C7 . . 120.09(16) ?
    C5 C6 H6 . . 120.0 ?
    C7 C6 H6 . . 120.0 ?
    C8 C7 C6 . . 120.80(16) ?
    C8 C7 H7 . . 119.6 ?
    C6 C7 H7 . . 119.6 ?
    C7 C8 C9 . . 120.59(15) ?
    C7 C8 H8 . . 119.7 ?
    C9 C8 H8 . . 119.7 ?
    N1 C9 C8 . . 118.78(13) ?
    N1 C9 C4 . . 122.64(14) ?
    C8 C9 C4 . . 118.56(15) ?
    N2 C10 C11 . . 110.18(13) ?
    N2 C10 H10A . . 109.6 ?
    C11 C10 H10A . . 109.6 ?
    N2 C10 H10B . . 109.6 ?
    C11 C10 H10B . . 109.6 ?
    H10A C10 H10B . . 108.1 ?
    N3 C11 C10 . . 111.00(13) ?
    N3 C11 H11A . . 109.4 ?
    C10 C11 H11A . . 109.4 ?
    N3 C11 H11B . . 109.4 ?
    C10 C11 H11B . . 109.4 ?
    H11A C11 H11B . . 108.0 ?
    N3 C12 C13 . . 110.89(14) ?
    N3 C12 H12A . . 109.5 ?
    C13 C12 H12A . . 109.5 ?
    N3 C12 H12B . . 109.5 ?
    C13 C12 H12B . . 109.5 ?
    H12A C12 H12B . . 108.0 ?
    N2 C13 C12 . . 108.90(13) ?
    N2 C13 H13A . . 109.9 ?
    C12 C13 H13A . . 109.9 ?
    N2 C13 H13B . . 109.9 ?
    C12 C13 H13B . . 109.9 ?
    H13A C13 H13B . . 108.3 ?
    N3 C14 H14A . . 109.5 ?
    N3 C14 H14B . . 109.5 ?
    H14A C14 H14B . . 109.5 ?
    N3 C14 H14C . . 109.5 ?
    H14A C14 H14C . . 109.5 ?
    H14B C14 H14C . . 109.5 ?
    O1 C15 C2 . . 123.51(18) ?
    O1 C15 H15 . . 118.2 ?
    C2 C15 H15 . . 118.2 ?
_iucr_refine_instructions_details
;
TITL n_a.res in P2(1)/n
CELL  1.54178  12.3282   5.8935  18.9202   90.000  103.591   90.000
ZERR     4.00   0.0004   0.0002   0.0007    0.000    0.002    0.000
LATT   1
SYMM  1/2 - X, 1/2 + Y, 1/2 - Z
SFAC  C    H    N    O
UNIT  60   68   12   4
MERG   2
FMAP   2
PLAN   20
SIZE     0.24   0.26   0.28
ACTA
BOND   $H
LIST   4
WGHT     0.11540     0.06380
L.S.  10
TEMP    23.00
FVAR     0.86229
N1    3    0.443465    0.788659    0.604053    11.00000    0.04700    0.04816 =
        0.03864    0.00019    0.01018   -0.00392
N2    3    0.316369    0.489436    0.583182    11.00000    0.04229    0.05377 =
        0.03814   -0.00377    0.01186   -0.00541
N3    3    0.153741    0.282113    0.468672    11.00000    0.05406    0.05049 =
        0.04002    0.00206    0.00469   -0.01140
O1    4    0.335286    0.403835    0.798897    11.00000    0.08845    0.10239 =
        0.04870    0.01776    0.01513   -0.02995
C1    1    0.386234    0.636158    0.630740    11.00000    0.04002    0.04616 =
        0.03890    0.00151    0.01017    0.00205
C2    1    0.396054    0.608154    0.707728    11.00000    0.04079    0.05028 =
        0.03922    0.00383    0.00883    0.00250
C3    1    0.463175    0.753675    0.754260    11.00000    0.04556    0.05560 =
        0.03480    0.00424    0.00756    0.00552
AFIX   43
H3    2    0.468991    0.741049    0.804008    11.00000   -1.20000
AFIX    0
C4    1    0.523823    0.922927    0.727893    11.00000    0.04018    0.04674 =
        0.04075    0.00012    0.00770    0.00492
C5    1    0.595032    1.078601    0.773128    11.00000    0.05286    0.05681 =
        0.04311   -0.00606    0.00644    0.00017
AFIX   43
H5    2    0.603540    1.071848    0.823243    11.00000   -1.20000
AFIX    0
C6    1    0.651193    1.238031    0.744157    11.00000    0.05831    0.05566 =
        0.05491   -0.00998    0.00856   -0.01024
AFIX   43
H6    2    0.698000    1.339742    0.774422    11.00000   -1.20000
AFIX    0
C7    1    0.638738    1.249668    0.668529    11.00000    0.06397    0.05297 =
        0.05761   -0.00072    0.01553   -0.01387
AFIX   43
H7    2    0.676787    1.360597    0.649029    11.00000   -1.20000
AFIX    0
C8    1    0.571526    1.100280    0.623343    11.00000    0.05745    0.05443 =
        0.04393    0.00138    0.01424   -0.00547
AFIX   43
H8    2    0.564788    1.109375    0.573425    11.00000   -1.20000
AFIX    0
C9    1    0.512319    0.932612    0.651556    11.00000    0.04266    0.04577 =
        0.04018   -0.00025    0.00896    0.00204
C10   1    0.196647    0.503719    0.581009    11.00000    0.04496    0.05681 =
        0.04197    0.00018    0.01165   -0.00113
AFIX   23
H10A  2    0.165940    0.641315    0.555981    11.00000   -1.20000
H10B  2    0.186081    0.510001    0.630183    11.00000   -1.20000
AFIX    0
C11   1    0.136483    0.300695    0.542259    11.00000    0.04808    0.06025 =
        0.04650    0.00246    0.01085   -0.00974
AFIX   23
H11A  2    0.163546    0.164226    0.569373    11.00000   -1.20000
H11B  2    0.057296    0.314182    0.539908    11.00000   -1.20000
AFIX    0
C12   1    0.272991    0.269653    0.472212    11.00000    0.06137    0.05610 =
        0.04022   -0.00420    0.01426   -0.00410
AFIX   23
H12A  2    0.284644    0.258226    0.423388    11.00000   -1.20000
H12B  2    0.303832    0.134689    0.498832    11.00000   -1.20000
AFIX    0
C13   1    0.332659    0.476832    0.509265    11.00000    0.05131    0.06443 =
        0.04242   -0.00565    0.01798   -0.01121
AFIX   23
H13A  2    0.411668    0.466963    0.510641    11.00000   -1.20000
H13B  2    0.303144    0.612293    0.482418    11.00000   -1.20000
AFIX    0
C14   1    0.096819    0.083137    0.432360    11.00000    0.08203    0.06045 =
        0.04906    0.00084    0.00257   -0.02388
AFIX  137
H14A  2    0.110565    0.070815    0.384626    11.00000   -1.50000
H14B  2    0.018057    0.097309    0.428466    11.00000   -1.50000
H14C  2    0.124242   -0.050120    0.460008    11.00000   -1.50000
AFIX    0
C15   1    0.345455    0.413201    0.737324    11.00000    0.05670    0.06336 =
        0.04493    0.01075    0.00501   -0.00963
AFIX   43
H15   2    0.320149    0.291328    0.706652    11.00000   -1.20000
AFIX    0
HKLF 4
END
;
