# Supplementary material for: Crystal structure of 2-(4-methyl­piperazin-1-yl)quinoline-3-carbaldehyde
Source: Acta Crystallogr E Crystallogr Commun. 2015 Oct 31;71(Pt 11):o900–1. doi: 10.1107/S2056989015020186 (PMC4645024; doi:10.1107/S2056989015020186)
Supplement: Supplementary file 2 [file e-71-0o900-Isup2.hkl]

#
# h,k,l, Fc-squared, Fo-squared, sigma(Fo-squared) and status flag
#
data_I
_shelx_title ' n_a.res in P2(1)/n'
_shelx_refln_list_code          4
_shelx_F_calc_maximum      115.50
_exptl_crystal_F_000       544.00
_reflns_d_resolution_high  0.8543
 
loop_
 _symmetry_equiv_pos_as_xyz
 'x, y, z'
 '-x+1/2, y+1/2, -z+1/2'
 '-x, -y, -z'
 'x-1/2, -y-1/2, z-1/2'
 
_cell_length_a    12.3282
_cell_length_b     5.8935
_cell_length_c    18.9202
_cell_angle_alpha  90.000
_cell_angle_beta  103.591
_cell_angle_gamma  90.000
 
_shelx_F_squared_multiplier     1.000
 
loop_
 _refln_index_h
 _refln_index_k
 _refln_index_l
 _refln_F_squared_calc
 _refln_F_squared_meas
 _refln_F_squared_sigma
 _refln_observed_status
   2   0   0        0.74       -0.67      0.67 o
   4   0   0     7239.03     4683.66    335.66 o
   6   0   0     1922.23     2078.26    105.74 o
   8   0   0       40.83       40.88      2.01 o
  10   0   0       17.22       17.73      1.75 o
  12   0   0        7.51        8.67      1.02 o
   1   1   0       12.70       20.10      1.13 o
   2   1   0    13340.01    12999.86    656.73 o
   3   1   0     7880.48     8150.29    412.40 o
   4   1   0     2178.00     2231.31    138.11 o
   5   1   0       69.94       70.34      9.88 o
   6   1   0      512.35      530.55     17.27 o
   7   1   0      115.32      114.97      2.68 o
   8   1   0       64.61       69.69      2.38 o
   9   1   0       55.51       55.28      1.81 o
  10   1   0        0.48        0.31      0.47 o
  11   1   0       17.32       15.88      1.03 o
  12   1   0       18.64       18.98      1.21 o
  13   1   0        4.91        6.11      1.13 o
   1   2   0      758.17      649.11     47.07 o
   2   2   0       38.33       33.88      1.63 o
   3   2   0       11.56       11.75      1.05 o
   4   2   0       51.35       49.62      2.72 o
   5   2   0      238.70      245.32      7.04 o
   6   2   0       66.17       74.52      2.03 o
   7   2   0      163.70      176.80      4.59 o
   8   2   0      180.00      195.51      5.34 o
   9   2   0        0.01       -0.25      0.39 o
  10   2   0      595.46      560.61     39.11 o
  11   2   0      373.60      395.96     13.43 o
  12   2   0       63.61       74.26      5.37 o
  13   2   0       37.21       36.87      2.56 o
   1   3   0       91.33       87.42      5.65 o
   2   3   0      630.89      600.65     22.12 o
   3   3   0       94.05      102.68      3.83 o
   4   3   0      589.56      619.87     22.80 o
   5   3   0       13.09       12.69      0.91 o
   6   3   0       57.31       57.22      2.41 o
   7   3   0       17.48       18.65      1.07 o
   8   3   0     2077.07     1485.47     53.91 o
   9   3   0      243.23      254.74      9.80 o
  10   3   0        9.39        8.16      0.87 o
  11   3   0        1.46        1.25      0.73 o
  12   3   0       28.93       27.55      1.78 o
   0   4   0      270.05      265.40     14.56 o
   1   4   0        9.10        7.63      0.72 o
   2   4   0      329.14      338.97     10.46 o
   3   4   0       41.92       42.28      2.04 o
   4   4   0       64.62       62.55      2.97 o
   5   4   0       63.79       60.77      4.62 o
   6   4   0      294.80      249.85     11.44 o
   7   4   0        5.82        4.61      0.69 o
   8   4   0       76.00       61.94      4.13 o
   9   4   0      102.78      100.73      4.35 o
  10   4   0       69.48       61.96      4.19 o
  11   4   0       19.30       15.22      1.55 o
   1   5   0       40.89       42.46      2.46 o
   2   5   0        9.58       11.13      1.24 o
   3   5   0      165.86      149.69     11.06 o
   4   5   0       10.54        8.77      1.24 o
   5   5   0       53.46       38.33      6.66 o
   6   5   0       21.76       24.20      1.94 o
   7   5   0       21.53       19.27      1.38 o
   8   5   0       10.00       11.09      1.02 o
   9   5   0        4.76        4.34      0.71 o
   0   6   0      277.20      287.55     15.70 o
   1   6   0      111.96      103.00      6.93 o
   2   6   0       83.93       78.82      5.51 o
   3   6   0       17.93       17.17      1.91 o
   4   6   0        2.14        2.15      0.94 o
   5   6   0       18.60       15.74      1.88 o
   6   6   0        0.01       -0.13      0.67 o
 -13   0   1        3.22        2.45      0.82 o
 -11   0   1        4.41        3.74      0.78 o
  -9   0   1       22.07       29.14      1.71 o
  -7   0   1     1296.06     1389.29     50.04 o
  -5   0   1     1206.66      864.55     62.81 o
  -3   0   1      992.16     1079.71     77.72 o
  -1   0   1        0.40       -0.13      0.13 o
   1   0   1     3952.37     1873.92    134.61 o
   3   0   1      109.38       85.52      6.72 o
   5   0   1        0.12       -0.13      0.81 o
   7   0   1       10.06       11.32      0.88 o
   9   0   1       43.35       38.44      3.24 o
  11   0   1        6.85        7.51      1.33 o
  13   0   1        5.21        3.48      1.03 o
 -13   1   1      102.71      107.00      4.40 o
 -12   1   1       75.51       83.68      3.24 o
 -11   1   1        1.10        0.23      0.51 o
 -10   1   1       10.49       10.14      0.73 o
  -9   1   1        4.02        7.44      0.62 o
  -8   1   1      304.45      325.41      7.39 o
  -7   1   1      173.48      184.57      4.27 o
  -6   1   1      697.75      744.86     24.40 o
  -5   1   1      438.34      489.18     25.90 o
  -4   1   1      586.75      639.96     33.18 o
  -3   1   1    10239.35    10770.76    545.00 o
  -1   1   1      685.97      642.62     26.55 o
   0   1   1     1394.82     1248.02     51.58 o
   1   1   1     2072.96     2103.98    106.60 o
   2   1   1      167.47      195.68     10.22 o
   3   1   1     2404.81     2464.92    125.04 o
   4   1   1      120.13      119.84      8.20 o
   5   1   1      114.07      126.00      7.08 o
   6   1   1      215.98      219.44      7.38 o
   7   1   1      177.21      172.05      4.15 o
   8   1   1        0.05        0.20      0.33 o
   9   1   1      288.22      303.29      9.32 o
  10   1   1       10.15       11.19      0.88 o
  11   1   1        7.86        8.46      0.95 o
  12   1   1       26.60       24.86      1.62 o
  13   1   1       47.36       50.14      3.28 o
 -13   2   1       21.61       18.20      1.71 o
 -12   2   1        4.86        3.55      0.72 o
 -11   2   1      134.02      143.87      5.35 o
 -10   2   1      325.18      277.49     18.38 o
  -9   2   1       38.93       32.28      3.24 o
  -8   2   1       32.60       33.45      2.02 o
  -7   2   1      419.82      451.09     11.72 o
  -6   2   1     2348.10     2440.21     58.32 o
  -5   2   1     2636.30     2724.80     79.94 o
  -4   2   1     1246.65     1392.21     58.28 o
  -3   2   1      230.92      241.51     10.64 o
  -2   2   1       42.73       45.10      4.24 o
  -1   2   1      583.75      441.89     32.41 o
   0   2   1      309.53      295.98     21.52 o
   1   2   1     1768.76     1697.22     86.10 o
   2   2   1        8.68       10.57      0.79 o
   3   2   1     2309.60     2485.49    103.11 o
   4   2   1       60.00       76.11      3.89 o
   5   2   1     1338.36     1306.48     33.28 o
   6   2   1      386.97      392.90      9.20 o
   7   2   1      484.52      517.82     12.68 o
   8   2   1        9.42       10.41      0.67 o
   9   2   1      199.41      199.19      7.11 o
  10   2   1        0.05        0.33      0.51 o
  11   2   1        1.91        1.90      0.63 o
  12   2   1       21.03       24.31      4.40 o
  13   2   1        0.28        1.21      1.08 o
 -12   3   1        9.39       11.00      1.13 o
 -11   3   1        3.22        2.98      0.80 o
 -10   3   1       12.91       15.66      1.07 o
  -9   3   1      161.76      141.49     13.51 o
  -8   3   1      548.32      490.48     23.04 o
  -7   3   1      172.36      164.20      5.14 o
  -6   3   1       18.26       15.95      0.98 o
  -5   3   1        5.19        6.55      0.71 o
  -4   3   1       43.79       44.82      1.92 o
  -3   3   1       20.57       21.51      1.24 o
  -2   3   1        1.67        3.49      0.70 o
  -1   3   1       38.56       46.68      3.51 o
   0   3   1       96.20       90.10      5.80 o
   1   3   1      476.55      465.93     24.87 o
   2   3   1      210.34      206.74      8.05 o
   3   3   1      260.07      258.33      8.84 o
   4   3   1      125.44      126.56      4.55 o
   5   3   1       83.25       90.18      3.11 o
   6   3   1      223.21      235.24      6.86 o
   7   3   1      352.74      355.99     11.46 o
   8   3   1      265.44      278.02      8.74 o
   9   3   1      108.43      110.19      5.99 o
  10   3   1        1.35        1.50      0.76 o
  11   3   1        3.25        2.64      0.93 o
  12   3   1        6.04        6.87      1.03 o
 -11   4   1        3.33        2.41      0.87 o
 -10   4   1        7.74        7.24      0.88 o
  -9   4   1       10.11       11.05      0.96 o
  -8   4   1       24.80       22.65      2.12 o
  -7   4   1      194.32      191.79      7.80 o
  -6   4   1       36.07       36.75      4.72 o
  -5   4   1      268.33      264.59     11.57 o
  -4   4   1        1.05        1.35      0.59 o
  -3   4   1        0.55        0.93      0.57 o
  -2   4   1      136.05      132.76      4.43 o
  -1   4   1       67.31       70.07      2.88 o
   0   4   1       81.51       92.25      4.06 o
   1   4   1       68.10       81.14      3.22 o
   2   4   1      208.75      196.32      6.29 o
   3   4   1       16.86       16.70      1.12 o
   4   4   1      138.41      142.83      5.87 o
   5   4   1      662.78      584.28     30.14 o
   6   4   1      741.80      459.06     28.76 o
   7   4   1       66.63       67.49      4.21 o
   8   4   1        2.13        2.05      0.67 o
   9   4   1       73.00       73.64      3.38 o
  10   4   1        0.07       -0.24      0.74 o
  11   4   1        2.73        3.61      0.84 o
  -9   5   1        2.51        3.23      0.66 o
  -8   5   1        4.56        5.18      0.79 o
  -7   5   1        4.41        4.99      0.77 o
  -6   5   1       47.94       47.30      2.43 o
  -5   5   1      128.74      120.50     13.44 o
  -4   5   1       16.49       17.34      2.22 o
  -3   5   1      290.39      206.15     15.87 o
  -2   5   1       35.02       36.87      2.79 o
  -1   5   1       77.32       82.59      3.87 o
   0   5   1      371.53      379.40     14.52 o
   1   5   1       64.47       69.06      3.39 o
   2   5   1      440.10      464.88     15.64 o
   3   5   1      321.13      339.44     14.95 o
   4   5   1      108.27      107.22      8.61 o
   5   5   1       46.62       52.79      3.14 o
   6   5   1       39.72       36.51      1.98 o
   7   5   1        5.76        6.30      0.82 o
   8   5   1        1.43        1.23      0.61 o
   9   5   1        0.00        0.99      0.64 o
  -7   6   1        1.15        1.34      1.08 o
  -6   6   1        0.20        0.13      0.81 o
  -5   6   1        0.69       -0.13      0.81 o
  -4   6   1        0.17        1.08      0.94 o
  -3   6   1       39.02       40.70      3.27 o
  -2   6   1       38.65       41.75      3.30 o
  -1   6   1       41.92       37.90      4.03 o
   0   6   1       41.85       41.72      2.56 o
   1   6   1       15.86       15.22      1.45 o
   2   6   1       15.59       15.36      1.79 o
   3   6   1        0.44        1.24      1.41 o
   4   6   1        0.10        0.54      0.81 o
   5   6   1        4.16        2.72      0.79 o
   6   6   1       18.42       18.16      2.02 o
 -12   0   2       22.26       22.16      1.95 o
 -10   0   2       24.21       29.11      2.50 o
  -8   0   2        0.13        1.26      0.45 o
  -6   0   2       90.45      117.66      9.68 o
  -4   0   2      460.31      332.97     24.61 o
  -2   0   2     8057.10     9005.05    644.41 o
   0   0   2      577.04      594.12     43.17 o
   2   0   2     3197.47     3244.24    232.51 o
   4   0   2      965.01      668.75     48.82 o
   6   0   2      465.72      504.91     21.38 o
   8   0   2      525.49      626.26     22.96 o
  10   0   2       32.69       33.19      2.50 o
  12   0   2       18.58       18.79      1.75 o
 -13   1   2       15.99       16.22      1.32 o
 -12   1   2        8.00        7.97      0.79 o
 -11   1   2        7.98        6.11      0.68 o
 -10   1   2        1.20        0.62      0.46 o
  -9   1   2      120.34      132.64      3.47 o
  -8   1   2      197.98      215.16      5.01 o
  -7   1   2       69.27       92.05      2.41 o
  -6   1   2      377.09      393.56     13.16 o
  -5   1   2        1.97        5.48      0.89 o
  -4   1   2       13.72       14.21      2.23 o
  -3   1   2       26.46       39.01      3.36 o
  -2   1   2      341.24      372.17     19.21 o
  -1   1   2     1016.60      877.21     62.87 o
   0   1   2     1729.87     1708.77     70.55 o
   1   1   2     5904.92     6005.33    303.86 o
   2   1   2      123.80      162.93      8.56 o
   3   1   2     2609.74     2734.87    138.74 o
   4   1   2      235.17      246.53     13.03 o
   5   1   2       18.28       25.54      2.56 o
   6   1   2        1.57        1.16      0.31 o
   7   1   2        0.31        0.74      0.32 o
   8   1   2      164.17      175.55      5.22 o
   9   1   2       12.02       10.99      1.17 o
  10   1   2       80.18       80.00      5.73 o
  11   1   2      189.73      201.60      6.52 o
  12   1   2        6.33        7.11      0.78 o
  13   1   2       11.12       11.60      1.10 o
 -13   2   2        3.12        1.45      0.70 o
 -12   2   2        2.36        1.77      0.97 o
 -11   2   2       37.45       45.93      3.00 o
 -10   2   2        2.36        2.94      0.62 o
  -9   2   2        8.13        9.81      1.07 o
  -8   2   2       63.75       69.27      3.00 o
  -7   2   2       12.36       15.77      0.83 o
  -6   2   2      842.93      830.43     20.16 o
  -5   2   2     1655.66     1718.11     50.55 o
  -4   2   2      127.92      124.60      5.93 o
  -3   2   2      574.10      603.17     25.46 o
  -2   2   2      109.70      113.01      6.70 o
  -1   2   2      682.77      536.02     39.67 o
   0   2   2        0.78        0.54      0.45 o
   1   2   2       33.21       37.73      1.89 o
   2   2   2       82.47       83.10      3.42 o
   3   2   2      223.09      183.41      8.25 o
   4   2   2      320.50      370.79     16.21 o
   5   2   2      149.43      153.58      3.77 o
   6   2   2       62.18       66.91      1.87 o
   7   2   2       46.22       47.95      2.03 o
   8   2   2      126.57      135.32      3.69 o
   9   2   2      121.41      125.85      5.31 o
  10   2   2        5.61        5.41      0.68 o
  11   2   2       35.98       38.55      1.98 o
  12   2   2        3.01        2.40      0.94 o
 -12   3   2        3.60        2.67      1.05 o
 -11   3   2        0.39       -0.13      0.55 o
 -10   3   2      252.11      259.63     10.19 o
  -9   3   2        0.10        0.73      0.45 o
  -8   3   2      878.22      851.40     30.91 o
  -7   3   2       45.60       38.44      2.13 o
  -6   3   2      581.26      586.09     19.11 o
  -5   3   2       29.90       30.09      1.49 o
  -4   3   2      268.70      243.55      7.47 o
  -3   3   2       55.05       46.95      1.83 o
  -2   3   2      177.85      177.89      8.13 o
  -1   3   2       65.35       68.38      4.61 o
   0   3   2      430.48      448.82     23.96 o
   1   3   2     1305.43     1374.73     70.84 o
   2   3   2        0.71        0.75      0.42 o
   3   3   2      787.10      796.25     23.61 o
   4   3   2       45.79       51.30      2.18 o
   5   3   2       13.27       10.55      0.78 o
   6   3   2       28.18       33.34      1.52 o
   7   3   2      529.77      561.45     15.75 o
   8   3   2        4.47        4.94      0.68 o
   9   3   2       52.94       56.29      2.50 o
  10   3   2        0.01       -0.45      0.65 o
  11   3   2        1.18        2.31      0.75 o
  12   3   2        0.34       -0.27      0.94 o
 -11   4   2       22.22       16.61      1.57 o
 -10   4   2      121.28      112.00      5.59 o
  -9   4   2       47.40       41.09      2.02 o
  -8   4   2       67.02       52.91      6.07 o
  -7   4   2      215.38      223.98     10.39 o
  -6   4   2       32.05       29.53      4.04 o
  -5   4   2      235.91      226.96     10.04 o
  -4   4   2       48.38       41.10      2.43 o
  -3   4   2        5.26        3.01      0.69 o
  -2   4   2       76.90       81.01      3.70 o
  -1   4   2      233.03      216.60      8.54 o
   0   4   2      410.91      394.56     13.21 o
   1   4   2      129.04      126.83      4.67 o
   2   4   2      299.12      319.32     10.86 o
   3   4   2       53.13       51.08      2.47 o
   4   4   2       11.81       14.27      1.16 o
   5   4   2        2.13        2.67      0.60 o
   6   4   2      167.45      102.59      5.89 o
   7   4   2        1.62        2.58      0.62 o
   8   4   2       22.57       25.07      1.96 o
   9   4   2       10.77       12.08      1.24 o
  10   4   2        8.88        9.14      1.19 o
  -9   5   2        0.56        1.03      0.56 o
  -8   5   2        2.83        2.55      0.83 o
  -7   5   2       24.86       25.13      1.66 o
  -6   5   2        1.49        1.66      0.74 o
  -5   5   2      142.82      150.00      7.33 o
  -4   5   2       90.61       97.08      5.09 o
  -3   5   2       35.40       28.20     10.29 o
  -2   5   2        1.51        0.28      0.91 o
  -1   5   2       23.39       22.47      1.69 o
   0   5   2        1.95        2.29      0.78 o
   1   5   2       14.06       16.89      1.44 o
   2   5   2       78.97       85.86      3.77 o
   3   5   2      375.46      402.06     17.61 o
   4   5   2       52.84       54.70      7.59 o
   5   5   2       30.09       26.67      4.30 o
   6   5   2        0.04       -0.43      0.54 o
   7   5   2       17.48       17.23      1.23 o
   8   5   2        1.75        1.73      0.63 o
   9   5   2       16.47       17.48      2.15 o
  -7   6   2        1.48        0.40      0.94 o
  -6   6   2       24.96       24.64      1.85 o
  -5   6   2       16.78       15.26      1.43 o
  -4   6   2        8.28        8.39      1.51 o
  -3   6   2        0.38        0.71      0.88 o
  -2   6   2        0.91        0.65      2.35 o
  -1   6   2      180.47      181.22     10.47 o
   0   6   2      204.13      208.80      9.48 o
   1   6   2       15.06       17.48      1.61 o
   2   6   2       27.18       26.76      2.82 o
   3   6   2        0.44        1.48      0.81 o
   4   6   2        9.22       10.06      1.48 o
   5   6   2        0.13        0.54      0.94 o
   6   6   2       45.26       47.21      4.03 o
 -13   0   3        6.81        5.25      1.19 o
 -11   0   3        5.85        4.01      0.80 o
  -9   0   3        0.13        1.14      0.51 o
  -7   0   3     1378.00     1562.81     56.16 o
  -5   0   3     1666.90     1187.29     86.06 o
  -3   0   3       10.10       15.33      1.88 o
   1   0   3     3417.01     3529.60    252.81 o
   3   0   3      321.29      232.51     17.35 o
   5   0   3      357.16      196.74     15.20 o
   7   0   3       72.18       84.12      3.50 o
   9   0   3      142.46      167.92      7.53 o
  11   0   3       81.34       92.86      5.08 o
  13   0   3        1.09        0.04      0.94 o
 -13   1   3       76.01       81.88      3.42 o
 -12   1   3       67.23       78.76      2.93 o
 -11   1   3        0.00        0.24      0.52 o
 -10   1   3        5.95        5.93      0.62 o
  -9   1   3       87.99       94.68      2.64 o
  -8   1   3       68.95       68.13      2.06 o
  -7   1   3      145.69      144.41      3.61 o
  -6   1   3      599.25      684.74     22.50 o
  -5   1   3      515.90      569.29     29.81 o
  -4   1   3      582.54      432.61     32.14 o
  -3   1   3     5358.73     5369.79    346.81 o
  -2   1   3     2904.91     2624.37    145.70 o
  -1   1   3     5031.85     4444.24    301.97 o
   0   1   3     1774.13     1802.32     91.38 o
   1   1   3     7049.20     7566.55    382.69 o
   2   1   3     1759.35     1814.91     92.19 o
   3   1   3      245.88      250.93     13.22 o
   4   1   3      143.68      153.38      8.42 o
   5   1   3      639.61      731.54     37.80 o
   6   1   3      816.68      894.29     21.54 o
   7   1   3        2.37        3.86      0.41 o
   8   1   3       17.22       19.57      0.95 o
   9   1   3       22.96       20.91      2.27 o
  10   1   3      104.68      102.67      6.89 o
  11   1   3       84.85       87.89      3.19 o
  12   1   3        4.12        3.45      0.72 o
  13   1   3        0.08        0.49      0.80 o
 -13   2   3       15.16       15.16      1.12 o
 -12   2   3       93.12      101.18      3.92 o
 -11   2   3      125.72      139.12      5.52 o
 -10   2   3      164.83      176.78      5.81 o
  -9   2   3       56.69       58.91      2.11 o
  -8   2   3        4.45        6.85      0.60 o
  -7   2   3        1.72        2.14      0.40 o
  -6   2   3      739.32      744.35     19.18 o
  -5   2   3      361.14      370.69      9.75 o
  -4   2   3       16.88       17.37      1.65 o
  -3   2   3      376.76      395.00     21.16 o
  -2   2   3     1166.19     1063.27     54.81 o
  -1   2   3       33.96       32.47      2.41 o
   0   2   3       68.53       65.05      3.89 o
   1   2   3     1181.13     1162.43     48.37 o
   2   2   3       55.87       60.65      2.67 o
   3   2   3     4653.20     4985.41    310.91 o
   4   2   3       45.84       58.16      2.13 o
   5   2   3        0.26        1.12      0.54 o
   6   2   3      134.04      136.13      3.45 o
   7   2   3      635.12      680.05     15.82 o
   8   2   3        7.56        9.81      0.74 o
   9   2   3      318.03      354.51     12.14 o
  10   2   3        3.16        3.46      0.72 o
  11   2   3       37.35       36.71      3.20 o
  12   2   3       55.45       52.73      3.46 o
 -12   3   3       12.07       12.98      1.26 o
 -11   3   3        2.45        2.24      0.61 o
 -10   3   3      110.78      102.29      6.90 o
  -9   3   3       95.64       91.69      3.34 o
  -8   3   3       23.61       19.06      1.05 o
  -7   3   3      150.02      143.06      4.55 o
  -6   3   3        0.00        0.22      0.34 o
  -5   3   3       20.45       26.22      1.16 o
  -4   3   3        0.00       -0.20      0.31 o
  -3   3   3       59.86       59.53      2.22 o
  -2   3   3       51.21       47.42      2.09 o
  -1   3   3       15.17       23.11      2.44 o
   0   3   3        0.00        0.19      0.80 o
   1   3   3      462.57      493.83     18.25 o
   2   3   3      101.21       96.42      3.00 o
   3   3   3        0.07        0.26      0.35 o
   4   3   3        0.13        0.74      0.37 o
   5   3   3       19.02       20.03      1.09 o
   6   3   3        6.31        8.43      0.82 o
   7   3   3       11.49       11.95      0.91 o
   8   3   3       17.79       22.81      1.57 o
   9   3   3      131.04      130.11      4.45 o
  10   3   3        6.48        7.93      1.02 o
  11   3   3        0.36        1.09      0.76 o
 -11   4   3       60.41       53.50      3.41 o
 -10   4   3       73.68       65.92      3.16 o
  -9   4   3      183.55      184.99      6.56 o
  -8   4   3      164.22       98.54      5.89 o
  -7   4   3      183.60      190.89      8.97 o
  -6   4   3       50.51       49.30      6.48 o
  -5   4   3       52.62       53.08      2.92 o
  -4   4   3       28.02       27.64      1.77 o
  -3   4   3        2.04        2.29      0.52 o
  -2   4   3      118.00      107.31      6.54 o
  -1   4   3      143.49      143.51      5.66 o
   0   4   3       10.91       10.73      1.08 o
   1   4   3      415.28      403.30     13.47 o
   2   4   3      367.92      381.63     12.87 o
   3   4   3       58.31       62.89      2.91 o
   4   4   3       15.37       15.70      0.98 o
   5   4   3       98.89       94.78      8.66 o
   6   4   3       18.98       19.10      2.42 o
   7   4   3        2.21        1.77      0.57 o
   8   4   3        6.05        6.01      0.78 o
   9   4   3        1.97        1.67      0.72 o
  10   4   3       31.71       26.77      2.04 o
  -9   5   3        1.30        0.40      0.60 o
  -8   5   3        0.01       -0.45      0.52 o
  -7   5   3       11.13       13.53      1.06 o
  -6   5   3       10.97       10.35      1.11 o
  -5   5   3       20.78       19.08      2.61 o
  -4   5   3       32.38       26.75      2.57 o
  -3   5   3        3.96        3.09      0.94 o
  -2   5   3       98.68       79.19      9.28 o
  -1   5   3       80.12       74.81     13.37 o
   0   5   3       92.45       92.20      4.68 o
   1   5   3        6.79        7.10      0.84 o
   2   5   3        0.02       -0.37      0.57 o
   3   5   3       51.58       57.88      2.75 o
   4   5   3      123.25      124.23      6.04 o
   5   5   3       30.55       28.28      3.48 o
   6   5   3       29.99       29.45      2.07 o
   7   5   3        0.43        1.16      1.28 o
   8   5   3        6.49        9.22      1.13 o
  -7   6   3        1.61        1.48      0.94 o
  -6   6   3       24.90       22.71      1.76 o
  -5   6   3        5.09        4.16      0.86 o
  -4   6   3       10.02       11.68      1.79 o
  -3   6   3        0.00        0.89      1.41 o
  -2   6   3        5.90        6.23      1.32 o
  -1   6   3        7.38        8.80      1.56 o
   0   6   3       27.60       24.26      3.97 o
   1   6   3      182.18      179.03      9.60 o
   2   6   3       37.70       37.25      3.50 o
   3   6   3        0.50       -0.13      0.67 o
   4   6   3        7.98        8.44      1.03 o
   5   6   3        0.09        0.10      0.65 o
   6   6   3       13.77       10.09      1.48 o
 -14   0   4       27.65       24.45      2.13 o
 -12   0   4       18.52       19.30      5.31 o
 -10   0   4       53.84       56.17      2.47 o
  -8   0   4      477.65      503.68     16.51 o
  -6   0   4      654.33      701.03     51.78 o
  -4   0   4      240.23      163.66     12.91 o
  -2   0   4     4364.11     3552.19    255.10 o
   0   0   4     4376.55     4248.23    304.46 o
   2   0   4       16.31        5.51      1.08 o
   4   0   4      533.64      387.42     28.78 o
   6   0   4      974.74     1059.46     46.34 o
   8   0   4     1068.57     1209.52     59.33 o
  10   0   4      281.29      204.26     15.74 o
  12   0   4       12.39       11.89      1.46 o
 -14   1   4       25.39       21.80      1.99 o
 -13   1   4       43.17       35.20      1.84 o
 -12   1   4        6.16        8.19      0.77 o
 -11   1   4       13.29       14.66      1.09 o
 -10   1   4       45.86       53.74      3.11 o
  -9   1   4       21.47       27.30      1.11 o
  -8   1   4       46.86       57.98      1.64 o
  -7   1   4      129.62      154.40      3.83 o
  -6   1   4      107.08      117.42      3.58 o
  -5   1   4     1265.57     1306.35     67.03 o
  -4   1   4       11.55       15.68      4.03 o
  -3   1   4      194.22      103.95      8.74 o
  -2   1   4      366.32      272.31     20.85 o
  -1   1   4     1349.85     1237.47    140.93 o
   0   1   4      252.94      243.73     12.74 o
   1   1   4     4085.48     4306.93    218.18 o
   2   1   4       42.02       44.64      2.76 o
   3   1   4      173.13      181.07      9.80 o
   4   1   4      205.63      251.56     13.50 o
   5   1   4       25.00       23.56      0.96 o
   6   1   4       33.84       38.76      1.25 o
   7   1   4       42.86       49.48      1.67 o
   8   1   4      175.62      186.25      5.54 o
   9   1   4      449.67      326.11     14.81 o
  10   1   4       62.58       57.90      3.80 o
  11   1   4        0.15       -0.04      0.63 o
  12   1   4        5.96        6.36      1.04 o
 -13   2   4        0.38        1.04      0.74 o
 -12   2   4        4.41        3.74      0.79 o
 -11   2   4        2.15        2.42      0.58 o
 -10   2   4        0.66        0.72      0.50 o
  -9   2   4        0.05        0.68      0.46 o
  -8   2   4        2.62        4.74      0.51 o
  -7   2   4       29.60       28.75      1.28 o
  -6   2   4      324.24      338.39      8.42 o
  -5   2   4      820.27      839.60     21.56 o
  -4   2   4        2.73        5.99      1.14 o
  -3   2   4      468.67      490.32     20.93 o
  -2   2   4      267.00      283.18     15.50 o
  -1   2   4      261.19      276.00     14.79 o
   0   2   4      606.18      626.23     26.24 o
   1   2   4     1074.96     1022.97     42.67 o
   2   2   4      132.66      140.52      5.60 o
   3   2   4      639.29      817.13     34.54 o
   4   2   4      306.55      312.95      8.24 o
   5   2   4      761.61      716.02     17.43 o
   6   2   4       17.74       18.03      0.84 o
   7   2   4       41.00       47.03      1.58 o
   8   2   4       10.48       10.74      0.78 o
   9   2   4      132.29      142.40      5.31 o
  10   2   4        3.17        2.85      0.82 o
  11   2   4        0.19       -0.09      0.87 o
  12   2   4       23.62       16.99      1.42 o
 -12   3   4        0.89        1.50      0.78 o
 -11   3   4        0.06        0.29      0.59 o
 -10   3   4        3.42        4.76      0.70 o
  -9   3   4      144.64      132.19      4.45 o
  -8   3   4      423.72      417.66     12.71 o
  -7   3   4       17.55       18.21      0.95 o
  -6   3   4       28.16       29.69      1.23 o
  -5   3   4       12.48       13.19      0.74 o
  -4   3   4       76.44       79.32      2.41 o
  -3   3   4       85.48       90.90      3.40 o
  -2   3   4      622.27      666.13     24.35 o
  -1   3   4      258.77      276.74     12.20 o
   0   3   4     2098.74     2245.02     80.80 o
   1   3   4      639.71      690.94     20.59 o
   2   3   4      454.17      468.26     14.12 o
   3   3   4      334.70      334.94     10.14 o
   4   3   4       15.36       14.56      1.15 o
   5   3   4        0.98        0.73      0.40 o
   6   3   4      115.34      127.02      4.73 o
   7   3   4      236.15      238.67      7.62 o
   8   3   4      205.69      207.40      6.68 o
   9   3   4       21.71       21.65      1.42 o
  10   3   4        0.07        0.53      0.60 o
  11   3   4        4.21        2.20      1.95 o
 -11   4   4       13.80       11.27      1.36 o
 -10   4   4        8.63        9.44      1.08 o
  -9   4   4       17.33       16.06      1.13 o
  -8   4   4        1.35        1.33      0.56 o
  -7   4   4        3.53        4.17      0.82 o
  -6   4   4       33.62       31.70      2.35 o
  -5   4   4        9.90        9.43      0.84 o
  -4   4   4        9.73        9.86      0.85 o
  -3   4   4       69.20       70.85      7.73 o
  -2   4   4       92.20       86.88      6.19 o
  -1   4   4      118.93      121.61      5.54 o
   0   4   4       89.50       97.99      4.20 o
   1   4   4       81.71       92.09      3.86 o
   2   4   4      162.54      183.42      7.18 o
   3   4   4      127.34      144.75      5.23 o
   4   4   4        1.18        1.52      0.54 o
   5   4   4        0.33        1.49      1.15 o
   6   4   4       32.99       31.73      4.01 o
   7   4   4        4.68        3.56      0.69 o
   8   4   4       27.16       30.35      1.78 o
   9   4   4        4.86        4.95      0.94 o
  10   4   4       25.97       23.38      1.85 o
  -9   5   4        6.20        4.41      0.69 o
  -8   5   4       13.31       15.76      1.09 o
  -7   5   4       57.80       61.68      3.02 o
  -6   5   4       18.88       20.11      1.52 o
  -5   5   4       17.10       16.20      2.61 o
  -4   5   4       13.19       12.18      2.11 o
  -3   5   4       63.81       59.72      7.00 o
  -2   5   4        0.41        0.81      0.67 o
  -1   5   4       12.68       11.80      1.75 o
   0   5   4       25.11       24.18      1.61 o
   1   5   4        1.12        1.15      0.59 o
   2   5   4       65.07       74.94      3.70 o
   3   5   4        9.85       12.64      1.16 o
   4   5   4       53.32       49.86      4.03 o
   5   5   4        5.10        4.71      0.92 o
   6   5   4        0.03       -0.30      0.67 o
   7   5   4       10.29       11.65      1.32 o
   8   5   4        0.16       -0.61      0.87 o
  -6   6   4        4.08        3.62      0.80 o
  -5   6   4        0.14       -0.94      0.94 o
  -4   6   4        1.66        2.42      1.08 o
  -3   6   4        2.53        3.12      1.19 o
  -2   6   4       24.81       28.37      2.71 o
  -1   6   4        4.89        3.78      1.22 o
   0   6   4       74.43       82.97      6.99 o
   1   6   4       20.58       19.33      2.22 o
   2   6   4        2.22        1.95      0.77 o
   3   6   4        1.20        0.69      0.69 o
   4   6   4        0.65        0.62      0.94 o
   5   6   4       19.66       25.56      2.35 o
 -13   0   5        7.50        8.17      1.34 o
 -11   0   5        4.70        7.56      1.32 o
  -9   0   5      222.17      243.75      8.68 o
  -7   0   5      343.93      351.01     11.78 o
  -5   0   5      492.77      339.68     25.96 o
  -1   0   5      647.99      488.01     35.91 o
   1   0   5      230.81      169.98     12.91 o
   3   0   5        5.49        2.02      0.94 o
   5   0   5       12.37       15.38      1.20 o
   7   0   5      631.07      778.75     32.87 o
   9   0   5      244.19      178.68      9.84 o
  11   0   5        0.13        1.02      1.12 o
 -14   1   5        1.79       -0.64      0.79 o
 -13   1   5        0.04        0.19      0.73 o
 -12   1   5       29.17       29.71      1.51 o
 -11   1   5       43.23       42.33      3.19 o
 -10   1   5        3.46        2.75      0.54 o
  -9   1   5        2.01        0.90      0.38 o
  -8   1   5       14.67       17.04      0.81 o
  -7   1   5      333.58      396.93      9.89 o
  -6   1   5     1024.37     1132.88     29.01 o
  -5   1   5      406.32      423.34     22.59 o
  -4   1   5       76.46       46.94      5.11 o
  -3   1   5       67.26       27.57      3.77 o
  -2   1   5      781.13      701.30     50.97 o
  -1   1   5      336.28      301.90     22.19 o
   0   1   5       68.36       68.43      3.99 o
   1   1   5      230.95      225.24     11.93 o
   2   1   5      934.29     1031.28     52.72 o
   3   1   5     1079.23     1182.67     60.52 o
   4   1   5     1117.03     1303.76     54.42 o
   5   1   5      621.45      665.68     17.06 o
   6   1   5      524.98      553.08     14.28 o
   7   1   5        4.30        3.58      0.51 o
   8   1   5      186.53      188.95      6.13 o
   9   1   5       23.30       21.80      1.68 o
  10   1   5       49.35       49.32      3.25 o
  11   1   5       84.57       97.16      3.87 o
  12   1   5       11.24       10.95      0.99 o
 -13   2   5       11.50       11.15      0.92 o
 -12   2   5       27.64       26.41      1.73 o
 -11   2   5        8.51        9.05      0.78 o
 -10   2   5        1.65        1.09      0.51 o
  -9   2   5        2.14        2.07      0.49 o
  -8   2   5        1.60        1.56      0.46 o
  -7   2   5       54.55       55.64      2.04 o
  -6   2   5       35.28       35.11      1.46 o
  -5   2   5      126.59      156.73      4.10 o
  -4   2   5      872.17      870.07     46.86 o
  -3   2   5     1173.94     1132.60     47.61 o
  -2   2   5     1461.21     1515.52     63.25 o
  -1   2   5       10.77       13.15      1.05 o
   0   2   5      424.82      420.34     17.85 o
   1   2   5     1820.12     1939.38     80.56 o
   2   2   5     1735.83     1923.98     69.37 o
   3   2   5      180.27      193.02      6.66 o
   4   2   5        0.41        1.87      0.34 o
   5   2   5      104.00       99.05      2.75 o
   6   2   5        1.57        1.70      0.38 o
   7   2   5       66.26       73.94      2.28 o
   8   2   5        0.70       -0.58      0.58 o
   9   2   5       91.55      105.73      4.15 o
  10   2   5       26.23       29.49      1.98 o
  11   2   5       48.13       49.98      2.38 o
  12   2   5        0.01       -0.40      0.94 o
 -12   3   5        2.97        4.22      0.68 o
 -11   3   5        0.00        0.36      0.56 o
 -10   3   5        8.08        8.39      0.74 o
  -9   3   5      100.67       98.53      3.21 o
  -8   3   5      138.19      135.51      4.57 o
  -7   3   5        0.01        0.39      0.41 o
  -6   3   5        6.80       10.21      0.69 o
  -5   3   5        0.41        1.30      0.47 o
  -4   3   5       40.51       42.82      1.54 o
  -3   3   5        0.00       -0.38      0.47 o
  -2   3   5       27.25       33.32      1.58 o
  -1   3   5       72.87       72.10      3.30 o
   0   3   5      432.75      456.44     19.48 o
   1   3   5      808.17      853.77     25.30 o
   2   3   5       71.68       72.07      2.56 o
   3   3   5       25.84       24.54      1.29 o
   4   3   5        6.13        9.72      0.71 o
   5   3   5        0.92        1.18      0.43 o
   6   3   5        0.63        0.52      0.49 o
   7   3   5        8.27        8.68      0.80 o
   8   3   5       31.71       31.80      1.56 o
   9   3   5       23.74       27.55      1.60 o
  10   3   5        0.06       -0.05      0.83 o
  11   3   5        2.25        1.21      0.94 o
 -11   4   5       74.51       64.79      3.28 o
 -10   4   5       33.37       26.77      1.75 o
  -9   4   5        4.11        6.20      0.81 o
  -8   4   5        1.63        1.68      0.74 o
  -7   4   5        0.41       -0.47      0.47 o
  -6   4   5        0.81       -0.14      0.47 o
  -5   4   5        4.88        3.35      0.59 o
  -4   4   5       11.92       12.30      0.98 o
  -3   4   5      231.76      251.37     11.05 o
  -2   4   5      115.21      124.44      6.38 o
  -1   4   5        3.48        5.38      0.77 o
   0   4   5       41.54       39.65      3.88 o
   1   4   5        0.04        0.62      0.50 o
   2   4   5        0.94        1.06      0.54 o
   3   4   5        2.27        3.46      0.62 o
   4   4   5        1.56        0.93      0.52 o
   5   4   5       12.70       10.28      1.59 o
   6   4   5        2.87        3.62      0.62 o
   7   4   5        2.11        1.88      0.58 o
   8   4   5       83.46       87.65      3.53 o
   9   4   5        0.00        0.47      0.76 o
  -9   5   5        1.65        1.01      0.84 o
  -8   5   5        5.96        5.24      0.76 o
  -7   5   5       32.42       29.66      1.89 o
  -6   5   5       23.48       26.33      1.80 o
  -5   5   5       29.39       31.89      2.50 o
  -4   5   5        2.11        1.72      0.91 o
  -3   5   5        5.79        4.96      0.90 o
  -2   5   5        0.49       -0.18      0.95 o
  -1   5   5        3.90        3.00      1.28 o
   0   5   5        0.32        0.18      0.63 o
   1   5   5        1.44        1.43      0.78 o
   2   5   5       11.26       11.39      1.11 o
   3   5   5       15.74       16.30      1.34 o
   4   5   5       19.28       15.72      1.28 o
   5   5   5        9.74        8.88      1.13 o
   6   5   5       17.09       25.02      2.15 o
   7   5   5        0.27        0.93      0.87 o
   8   5   5        3.40        3.23      1.21 o
  -6   6   5        0.02       -0.55      0.74 o
  -5   6   5        3.49        4.44      1.21 o
  -4   6   5        1.53        1.48      1.08 o
  -3   6   5        6.00        6.73      1.40 o
  -2   6   5        6.19        6.71      1.43 o
  -1   6   5       26.09       26.15      2.68 o
   0   6   5       25.41       30.39      3.36 o
   1   6   5        3.66        4.30      1.48 o
   2   6   5        2.20        3.24      0.75 o
   3   6   5        2.32        2.69      0.77 o
   4   6   5        1.26       -0.13      1.01 o
   5   6   5        0.07        0.67      0.81 o
 -14   0   6        1.32        1.75      1.08 o
 -12   0   6        0.44        1.02      0.77 o
 -10   0   6      156.47      176.27      9.84 o
  -8   0   6     1284.77     1369.60     44.24 o
  -6   0   6      319.42      336.94     14.49 o
  -4   0   6      225.43      147.79     12.64 o
  -2   0   6      442.85      256.04     19.50 o
   0   0   6     3311.70     2178.11    156.53 o
   2   0   6      131.49       82.03      6.86 o
   4   0   6       98.85       85.21      5.07 o
   6   0   6       54.71       64.23      3.36 o
   8   0   6       57.77       30.93      3.23 o
  10   0   6      116.35       81.22      6.86 o
  12   0   6       34.75       36.00      2.66 o
 -14   1   6        1.32        1.08      0.90 o
 -13   1   6        5.88        6.42      0.80 o
 -12   1   6       65.04       62.64      2.87 o
 -11   1   6       23.01       20.42      1.88 o
 -10   1   6       21.04       25.63      1.12 o
  -9   1   6       44.38       46.22      2.06 o
  -8   1   6        7.60        8.76      0.58 o
  -7   1   6       95.47      102.52      2.74 o
  -6   1   6      515.85      565.42     13.15 o
  -5   1   6       11.23       20.53      1.57 o
  -4   1   6      437.60      378.43     20.30 o
  -3   1   6        5.48        3.24      1.41 o
  -2   1   6     1158.82      648.04     47.74 o
  -1   1   6      102.38       71.00      6.19 o
   0   1   6      258.23      181.28     13.99 o
   1   1   6       43.88       39.81      6.05 o
   2   1   6       44.73       46.66      3.04 o
   3   1   6        5.59        5.47      1.03 o
   4   1   6      364.67      391.81     11.73 o
   5   1   6        0.42        0.38      0.33 o
   6   1   6      155.02      171.48      5.04 o
   7   1   6       27.67       28.16      1.41 o
   8   1   6        5.85        5.31      0.73 o
   9   1   6        6.14        5.36      0.77 o
  10   1   6        7.64        7.23      0.78 o
  11   1   6        0.49       -0.25      0.57 o
  12   1   6       21.25       18.38      1.40 o
 -13   2   6        0.22        0.91      0.62 o
 -12   2   6       20.45       20.48      1.18 o
 -11   2   6        0.17        0.13      0.51 o
 -10   2   6      194.79      200.65      6.49 o
  -9   2   6        0.45        0.11      0.42 o
  -8   2   6       51.91       61.46      2.28 o
  -7   2   6        6.17        7.72      0.59 o
  -6   2   6        2.85        4.46      0.44 o
  -5   2   6       52.62       49.26      1.68 o
  -4   2   6       34.92       32.96      1.31 o
  -3   2   6        0.38        0.31      0.85 o
  -2   2   6       45.53       55.89      2.98 o
  -1   2   6        1.05        0.49      0.50 o
   0   2   6      107.89      119.99      5.55 o
   1   2   6       37.18       64.49      3.28 o
   2   2   6     2116.22     2240.84     71.83 o
   3   2   6       50.25       61.16      2.03 o
   4   2   6      441.26      445.84     10.97 o
   5   2   6       23.30       29.71      1.13 o
   6   2   6        0.07        0.76      0.37 o
   7   2   6        0.03       -0.04      0.51 o
   8   2   6       26.44       29.83      1.54 o
   9   2   6        0.96        1.56      0.75 o
  10   2   6       25.71       27.68      1.86 o
  11   2   6        0.88        1.50      0.61 o
 -12   3   6        2.53        1.89      0.70 o
 -11   3   6        0.28        0.78      0.52 o
 -10   3   6       15.51       17.57      1.00 o
  -9   3   6        4.09        4.39      0.59 o
  -8   3   6        1.48        1.98      0.53 o
  -7   3   6        4.85        4.46      0.53 o
  -6   3   6       19.45       19.43      0.93 o
  -5   3   6       59.46       53.10      1.82 o
  -4   3   6      102.25      102.95      3.09 o
  -3   3   6        9.69       10.33      0.81 o
  -2   3   6      291.02      288.45      8.24 o
  -1   3   6       82.28       92.11      3.69 o
   0   3   6      553.58      561.19     15.50 o
   1   3   6        0.00       -0.37      0.37 o
   2   3   6      350.31      382.40     11.59 o
   3   3   6       61.56       56.11      2.31 o
   4   3   6       78.82       92.19      3.52 o
   5   3   6        8.77       10.51      0.78 o
   6   3   6      344.89      347.99     11.82 o
   7   3   6        0.55       -0.22      0.50 o
   8   3   6      153.78      163.16      5.96 o
   9   3   6        0.54        0.59      0.63 o
  10   3   6        0.06       -0.35      0.77 o
 -11   4   6        9.66        8.64      1.21 o
 -10   4   6        7.04        8.81      1.44 o
  -9   4   6        5.16        3.41      0.84 o
  -8   4   6        0.96        1.54      0.55 o
  -7   4   6       14.36       11.46      0.98 o
  -6   4   6        3.94        3.22      0.59 o
  -5   4   6        0.60        0.21      0.43 o
  -4   4   6       14.34       15.71      1.13 o
  -3   4   6       85.27       75.10      5.16 o
  -2   4   6        9.08        9.50      1.02 o
  -1   4   6       40.40       46.69      4.37 o
   0   4   6       26.67       28.65      2.29 o
   1   4   6       35.34       39.86      3.57 o
   2   4   6        5.53        6.81      1.02 o
   3   4   6        0.26        0.29      0.50 o
   4   4   6      202.51      203.49     17.21 o
   5   4   6       27.60       24.06      5.16 o
   6   4   6       54.91       32.63      2.37 o
   7   4   6       22.49       20.35      1.54 o
   8   4   6      120.17      114.45      7.73 o
   9   4   6        3.49        3.36      1.21 o
  -9   5   6        1.25        2.04      0.85 o
  -8   5   6        3.08        3.08      0.65 o
  -7   5   6       11.87       11.43      1.24 o
  -6   5   6       30.43       31.51      2.42 o
  -5   5   6        0.16       -0.37      0.87 o
  -4   5   6       45.83       36.66      3.61 o
  -3   5   6       30.76       27.19      3.35 o
  -2   5   6       37.27       31.78      7.53 o
  -1   5   6        7.13        5.44      1.35 o
   0   5   6       24.36       26.61      2.08 o
   1   5   6       25.04       26.46      1.77 o
   2   5   6        0.37       -0.14      0.63 o
   3   5   6       13.36       15.54      1.32 o
   4   5   6        2.01        4.25      0.77 o
   5   5   6        5.66        5.98      0.94 o
   6   5   6        0.74        3.08      0.80 o
   7   5   6        0.31       -0.10      0.61 o
  -6   6   6       45.10       46.40      4.03 o
  -5   6   6        6.15        5.92      1.34 o
  -4   6   6        1.72        1.61      1.08 o
  -3   6   6       12.28       13.85      2.15 o
  -2   6   6      111.19      116.41      8.81 o
  -1   6   6        2.58        2.15      1.21 o
   0   6   6        2.54        3.73      0.90 o
   1   6   6       12.55       13.05      2.15 o
   2   6   6        0.04       -0.10      0.90 o
   3   6   6        0.00       -0.59      1.55 o
   4   6   6       27.07       30.16      2.13 o
 -13   0   7        0.79        3.38      0.90 o
 -11   0   7       27.59       40.91      3.18 o
  -9   0   7       94.31      108.71      5.94 o
  -7   0   7      118.43      112.29      4.59 o
  -5   0   7       67.06       57.16      6.72 o
  -1   0   7     5224.08     2009.21    144.83 o
   1   0   7      279.86      182.49     14.12 o
   3   0   7      164.61      157.66     17.95 o
   5   0   7      134.74      148.88      5.77 o
   7   0   7      111.15      115.61      4.80 o
   9   0   7        1.00        1.10      0.87 o
  11   0   7        4.07        3.92      1.07 o
 -14   1   7        0.76        0.67      1.08 o
 -13   1   7       21.04       22.18      1.39 o
 -12   1   7        0.01        0.43      0.57 o
 -11   1   7       37.48       33.09      2.61 o
 -10   1   7       97.79       83.13      4.69 o
  -9   1   7      140.52      139.76      4.03 o
  -8   1   7       11.63       12.72      0.72 o
  -7   1   7       51.43       57.51      1.72 o
  -6   1   7        2.82        4.22      0.40 o
  -5   1   7        3.39        2.96      0.44 o
  -4   1   7        4.19        3.25      1.04 o
  -3   1   7       26.83       24.37      5.58 o
  -2   1   7      183.78      150.66     31.20 o
  -1   1   7      224.92      146.45     11.84 o
   0   1   7       69.34       41.96      4.17 o
   1   1   7      575.44      562.41     79.48 o
   2   1   7       75.22       67.95      4.23 o
   3   1   7      530.92      537.22     17.54 o
   4   1   7      133.38      128.26      3.71 o
   5   1   7       14.69       17.38      0.92 o
   6   1   7       24.65       25.84      1.32 o
   7   1   7        1.84        2.24      0.61 o
   8   1   7       27.04       26.47      2.24 o
   9   1   7       58.93       60.20      4.98 o
  10   1   7       61.34       66.42      2.62 o
  11   1   7        0.00        0.02      0.61 o
  12   1   7        1.44       -0.81      1.48 o
 -13   2   7        9.38        7.46      0.83 o
 -12   2   7        0.37        0.31      0.51 o
 -11   2   7       63.89       67.56      2.44 o
 -10   2   7        2.56        2.75      0.55 o
  -9   2   7       42.58       47.91      2.00 o
  -8   2   7        0.64        0.78      0.43 o
  -7   2   7       36.27       34.68      1.38 o
  -6   2   7       20.48       19.78      0.90 o
  -5   2   7      389.23      383.10      9.50 o
  -4   2   7       11.19        9.49      0.67 o
  -3   2   7      361.36      377.87     12.69 o
  -2   2   7       62.69       72.33      3.90 o
  -1   2   7       12.34       14.82      1.34 o
   0   2   7       27.51       25.23      1.74 o
   1   2   7      344.16      374.23     11.28 o
   2   2   7       12.65       14.09      0.78 o
   3   2   7       83.25       87.49      2.59 o
   4   2   7      145.29      143.35      3.80 o
   5   2   7      229.42      235.96      6.05 o
   6   2   7       25.17       23.61      1.24 o
   7   2   7        1.20        1.15      0.55 o
   8   2   7        1.62        1.01      0.70 o
   9   2   7       16.84       19.82      1.56 o
  10   2   7       26.81       23.27      1.43 o
  11   2   7        5.68        4.83      0.97 o
 -12   3   7        2.10        1.09      0.56 o
 -11   3   7        0.08        0.17      0.49 o
 -10   3   7       81.13       88.23      2.95 o
  -9   3   7      116.10      112.91      5.41 o
  -8   3   7       46.15       45.48      1.97 o
  -7   3   7       57.53       56.29      3.39 o
  -6   3   7        0.29        1.37      0.37 o
  -5   3   7        0.84        0.52      0.35 o
  -4   3   7        3.65        5.19      0.51 o
  -3   3   7      233.62      244.22      7.73 o
  -2   3   7       10.81       12.98      0.92 o
  -1   3   7      435.47      512.97     15.45 o
   0   3   7      147.06      167.78      4.91 o
   1   3   7      181.32      206.23      5.97 o
   2   3   7       61.92       68.36      2.61 o
   3   3   7       10.36       14.88      0.99 o
   4   3   7       22.55       29.23      1.57 o
   5   3   7      117.34      120.52      5.83 o
   6   3   7       38.35       44.13      2.08 o
   7   3   7        4.80        6.70      0.91 o
   8   3   7        0.22        0.56      0.68 o
   9   3   7       13.30       13.05      1.42 o
  10   3   7        1.33        1.18      0.66 o
 -11   4   7        1.98        1.26      0.88 o
 -10   4   7        7.00        6.42      0.99 o
  -9   4   7        2.53        1.98      0.63 o
  -8   4   7       36.76       31.94      1.71 o
  -7   4   7       53.58       46.23      2.18 o
  -6   4   7       16.40       13.36      1.05 o
  -5   4   7      149.13      166.14      5.48 o
  -4   4   7       34.56       39.97      2.00 o
  -3   4   7       40.08       50.93      2.68 o
  -2   4   7       71.61       83.52      3.73 o
  -1   4   7       64.52       60.08      4.70 o
   0   4   7       53.05       50.14      4.21 o
   1   4   7      186.56      221.01      9.57 o
   2   4   7       11.18       11.87      1.10 o
   3   4   7        2.13        0.94      0.56 o
   4   4   7        0.50        1.85      0.58 o
   5   4   7       19.11       18.52      2.58 o
   6   4   7       16.66       10.70      1.85 o
   7   4   7       16.14       15.52      1.71 o
   8   4   7        7.36        9.63      1.26 o
   9   4   7        3.46        1.34      1.08 o
  -9   5   7       11.33       11.10      2.02 o
  -8   5   7        0.45       -0.25      0.62 o
  -7   5   7        2.63        2.91      1.10 o
  -6   5   7       62.11       58.64      4.06 o
  -5   5   7        0.17        0.42      0.59 o
  -4   5   7       71.11       59.41      4.75 o
  -3   5   7        1.00       -0.02      0.62 o
  -2   5   7        2.22        1.28      1.07 o
  -1   5   7       15.82       15.52      3.22 o
   0   5   7        0.93        1.49      0.89 o
   1   5   7        5.92        5.69      0.93 o
   2   5   7       82.01       90.34      4.29 o
   3   5   7       33.08       40.76      2.34 o
   4   5   7        8.43        5.21      0.81 o
   5   5   7        1.96        1.24      0.71 o
   6   5   7        1.05       -0.01      0.61 o
   7   5   7        0.00        1.75      1.08 o
  -6   6   7        1.28        0.81      0.94 o
  -5   6   7        2.15        1.75      1.08 o
  -4   6   7        3.52        2.02      1.21 o
  -3   6   7        0.25        1.08      1.21 o
  -2   6   7        1.02       -0.27      1.08 o
  -1   6   7        5.97        6.70      1.28 o
   0   6   7       23.90       27.49      2.13 o
   1   6   7        1.11        1.88      1.34 o
   2   6   7        1.24       -0.63      0.94 o
   3   6   7        4.66        3.63      1.13 o
 -14   0   8        2.15        1.61      1.08 o
 -12   0   8        0.00        1.32      0.80 o
 -10   0   8       49.12       45.27      5.34 o
  -8   0   8      310.92      314.18     12.05 o
  -6   0   8       31.75       35.68      1.66 o
  -2   0   8     3164.85     2113.42    152.63 o
   0   0   8      565.71      397.24     29.59 o
   2   0   8        9.40        6.73      1.00 o
   4   0   8       44.44       43.15      2.05 o
   6   0   8        1.26        0.81      0.59 o
   8   0   8      103.77       69.31      4.44 o
  10   0   8       87.70      101.95      5.42 o
 -14   1   8        1.62        1.21      1.34 o
 -13   1   8        0.07        1.47      0.64 o
 -12   1   8       10.73        9.84      0.88 o
 -11   1   8        0.13        0.04      0.48 o
 -10   1   8        9.60        8.17      0.69 o
  -9   1   8       33.34       27.00      2.71 o
  -8   1   8       57.32       63.68      2.01 o
  -7   1   8      254.69      265.10      6.94 o
  -6   1   8      356.06      381.42      9.92 o
  -5   1   8        8.13        6.50      0.47 o
  -4   1   8      683.93      612.69     20.19 o
  -3   1   8      558.90      546.63     42.16 o
  -2   1   8       41.32       43.49      8.81 o
  -1   1   8       21.28       18.91      2.56 o
   0   1   8      187.27      236.94     15.40 o
   1   1   8      946.85     1065.50     54.67 o
   2   1   8      783.98      902.47     32.70 o
   3   1   8        1.61        1.07      0.40 o
   4   1   8       19.04       14.09      0.74 o
   5   1   8       24.82       25.63      1.20 o
   6   1   8        0.13        0.05      0.44 o
   7   1   8        0.11       -0.06      0.53 o
   8   1   8        2.90        3.61      0.65 o
   9   1   8        3.61        3.09      0.67 o
  10   1   8        0.01        0.23      0.57 o
  11   1   8       40.02       41.17      2.14 o
 -13   2   8        1.84        2.12      0.64 o
 -12   2   8      120.29      120.77      4.35 o
 -11   2   8        5.72        5.34      0.65 o
 -10   2   8       58.36       55.55      3.25 o
  -9   2   8       34.36       36.81      1.70 o
  -8   2   8      114.50      135.64      4.19 o
  -7   2   8        3.61        2.98      0.46 o
  -6   2   8       46.33       45.30      1.54 o
  -5   2   8      152.40      165.12      4.43 o
  -4   2   8       86.35      103.64      2.85 o
  -3   2   8       43.15       41.76      1.73 o
  -2   2   8       12.24       10.75      0.78 o
  -1   2   8        3.92        5.13      0.57 o
   0   2   8      158.24      166.29      4.26 o
   1   2   8        7.73        7.25      0.51 o
   2   2   8        1.78        0.90      0.33 o
   3   2   8      231.70      229.85      6.15 o
   4   2   8        2.97        3.33      0.48 o
   5   2   8       13.61       12.69      0.81 o
   6   2   8       70.28       82.53      3.29 o
   7   2   8       24.90       23.88      1.32 o
   8   2   8        7.98        8.04      1.08 o
   9   2   8       43.00       43.72      2.16 o
  10   2   8        8.30        7.99      0.92 o
  11   2   8       53.59       49.63      4.57 o
 -12   3   8       15.34       12.54      0.80 o
 -11   3   8        7.40        9.67      0.77 o
 -10   3   8       52.60       52.28      1.96 o
  -9   3   8      111.72      103.14      3.63 o
  -8   3   8       56.43       50.15      2.16 o
  -7   3   8        7.95        8.68      0.80 o
  -6   3   8        1.76        2.88      0.48 o
  -5   3   8       10.58        8.83      0.67 o
  -4   3   8        9.41        6.87      0.60 o
  -3   3   8        4.02        5.39      0.74 o
  -2   3   8       16.97       14.43      0.93 o
  -1   3   8       85.61       97.71      3.42 o
   0   3   8      195.50      222.90      6.44 o
   1   3   8       12.34       14.76      0.86 o
   2   3   8      122.95      134.44      4.77 o
   3   3   8        0.03        0.40      0.50 o
   4   3   8       57.97       63.87      2.58 o
   5   3   8       11.78       11.15      0.98 o
   6   3   8       55.12       56.58      3.05 o
   7   3   8       66.95       61.28      2.80 o
   8   3   8       38.63       37.25      2.27 o
   9   3   8        2.61        2.44      0.71 o
  10   3   8        0.32        0.31      0.84 o
 -11   4   8        5.25        5.02      1.09 o
 -10   4   8        7.65        7.88      1.03 o
  -9   4   8        0.08       -0.24      0.53 o
  -8   4   8        0.28        0.38      0.68 o
  -7   4   8       80.63       77.23      3.18 o
  -6   4   8       30.45       26.97      1.55 o
  -5   4   8       18.71       18.78      1.28 o
  -4   4   8        3.44        4.71      0.70 o
  -3   4   8       90.44       85.06      3.91 o
  -2   4   8        6.89        7.34      1.09 o
  -1   4   8       84.34       86.80      3.85 o
   0   4   8        0.01        0.14      0.66 o
   1   4   8        1.64        1.39      0.59 o
   2   4   8       20.43       19.71      2.33 o
   3   4   8       11.38       10.81      2.04 o
   4   4   8        4.93        3.13      0.70 o
   5   4   8       17.36       10.99      1.00 o
   6   4   8        3.18        2.93      0.67 o
   7   4   8       24.08       28.75      2.37 o
   8   4   8        3.95        2.75      0.97 o
  -9   5   8        3.87        4.80      0.92 o
  -8   5   8        2.53        1.78      0.90 o
  -7   5   8        0.15        0.93      0.85 o
  -6   5   8       61.82       55.89      2.73 o
  -5   5   8       30.65       31.50      1.86 o
  -4   5   8       30.95       31.83      2.40 o
  -3   5   8       74.61       71.12      5.93 o
  -2   5   8       33.71       28.42      2.75 o
  -1   5   8       90.45       86.15      8.73 o
   0   5   8        2.31        0.06      1.21 o
   1   5   8        1.60        1.29      1.08 o
   2   5   8        0.00        0.27      0.63 o
   3   5   8       41.80       52.39      2.81 o
   4   5   8        5.35       10.20      1.08 o
   5   5   8        0.13       -0.18      0.71 o
   6   5   8        2.16        1.68      1.14 o
  -5   6   8        0.30       -0.40      0.94 o
  -4   6   8       15.89       16.68      2.29 o
  -3   6   8        0.83        1.08      1.08 o
  -2   6   8       22.05       24.76      1.91 o
  -1   6   8        0.07       -0.03      1.14 o
   0   6   8       22.71       24.19      3.23 o
   1   6   8       13.57       13.45      2.15 o
   2   6   8        1.64        1.21      1.21 o
 -13   0   9        8.88        9.88      1.41 o
 -11   0   9       27.78       25.36      1.86 o
  -9   0   9      404.80      428.81     20.79 o
  -7   0   9      280.80      283.87      9.77 o
  -5   0   9      273.50      275.66      9.37 o
  -3   0   9      813.78      649.79     48.28 o
  -1   0   9     7248.72     6335.98    454.53 o
   1   0   9       81.63      102.95      5.94 o
   3   0   9        6.40        5.58      0.65 o
   5   0   9        1.12        1.00      0.56 o
   7   0   9      188.12      207.41     11.22 o
   9   0   9        0.85        1.16      0.87 o
  11   0   9        0.01        0.96      0.80 o
 -13   1   9       59.15       56.65      2.56 o
 -12   1   9       31.97       34.27      1.75 o
 -11   1   9       43.79       37.24      2.29 o
 -10   1   9        4.31        4.84      0.59 o
  -9   1   9       69.86       52.06      4.87 o
  -8   1   9       45.89       48.80      2.30 o
  -7   1   9       25.08       24.85      1.01 o
  -6   1   9        1.57        1.86      0.34 o
  -5   1   9      199.94      187.17      4.52 o
  -4   1   9     1121.51     1132.72     27.26 o
  -3   1   9      838.65      908.09     33.05 o
  -2   1   9       67.24       59.89      2.73 o
  -1   1   9      175.32      167.74      6.57 o
   0   1   9      240.26      247.60      9.38 o
   1   1   9       10.79        9.72      0.70 o
   2   1   9       16.27       16.19      0.76 o
   3   1   9        6.04        7.55      0.55 o
   4   1   9        7.08        5.44      0.55 o
   5   1   9        1.50        1.65      0.44 o
   6   1   9        1.00        0.84      0.49 o
   7   1   9        0.58        0.43      0.51 o
   8   1   9       20.39       21.79      1.35 o
   9   1   9       94.55      109.26      3.84 o
  10   1   9       50.71       51.59      2.45 o
  11   1   9        0.08       -0.41      0.79 o
 -13   2   9        1.82        2.03      0.60 o
 -12   2   9       91.96       97.64      3.65 o
 -11   2   9      172.02      172.37      6.05 o
 -10   2   9        2.76        2.23      0.54 o
  -9   2   9       53.30       49.68      4.45 o
  -8   2   9      160.84      172.44      6.21 o
  -7   2   9      234.54      256.94      7.98 o
  -6   2   9      119.80      132.65      3.91 o
  -5   2   9      110.63      119.13      3.43 o
  -4   2   9       68.43       60.99      1.84 o
  -3   2   9       45.22       43.10      1.65 o
  -2   2   9        0.08       -0.06      0.34 o
  -1   2   9        1.11        1.12      0.36 o
   0   2   9      133.12      131.60      3.28 o
   1   2   9        0.16        0.32      0.33 o
   2   2   9      107.76       98.93      2.85 o
   3   2   9       54.20       62.03      1.97 o
   4   2   9      148.63      159.40      5.14 o
   5   2   9       17.99       19.77      1.09 o
   6   2   9        2.05        1.90      0.55 o
   7   2   9       17.70       18.34      2.41 o
   8   2   9        7.58        8.10      0.83 o
   9   2   9       21.14       23.35      1.48 o
  10   2   9       13.10       11.65      0.98 o
 -12   3   9        2.70        2.37      0.57 o
 -11   3   9       50.14       55.55      2.11 o
 -10   3   9       72.01       77.32      2.77 o
  -9   3   9       38.16       36.41      2.65 o
  -8   3   9        5.95        4.62      0.75 o
  -7   3   9        9.08        8.69      0.80 o
  -6   3   9        4.81        3.41      0.52 o
  -5   3   9       19.91       21.50      1.25 o
  -4   3   9        0.07       -0.10      0.37 o
  -3   3   9       17.70       18.11      1.13 o
  -2   3   9       13.61       14.74      0.97 o
  -1   3   9       20.21       17.41      1.10 o
   0   3   9      148.32      158.90      5.19 o
   1   3   9       43.00       48.80      1.90 o
   2   3   9        9.08        9.30      0.83 o
   3   3   9       32.11       30.94      1.56 o
   4   3   9        9.53        9.12      0.84 o
   5   3   9       15.34       14.64      1.27 o
   6   3   9       21.49       21.94      3.07 o
   7   3   9      189.85      178.18      6.97 o
   8   3   9       10.63        9.94      1.05 o
   9   3   9        0.82       -0.13      1.04 o
 -11   4   9        2.48        2.97      1.28 o
 -10   4   9       18.58       20.43      1.29 o
  -9   4   9       70.86       72.10      3.18 o
  -8   4   9       33.75       33.58      2.05 o
  -7   4   9        0.20        1.21      0.53 o
  -6   4   9       17.59       14.03      1.08 o
  -5   4   9        0.01        0.64      0.55 o
  -4   4   9       24.23       28.02      1.61 o
  -3   4   9       72.73       70.71      3.05 o
  -2   4   9       30.11       31.18      2.01 o
  -1   4   9       54.65       51.78      4.33 o
   0   4   9       61.06       61.79      3.63 o
   1   4   9      260.19      190.33     11.36 o
   2   4   9       63.31       56.18      7.22 o
   3   4   9       26.13       23.70      1.67 o
   4   4   9       83.37       81.68      4.11 o
   5   4   9      118.10      104.38      6.18 o
   6   4   9       13.07       14.07      1.32 o
   7   4   9        1.82        1.75      0.74 o
   8   4   9        0.14       -0.30      0.71 o
  -9   5   9        0.27        1.08      0.94 o
  -8   5   9       16.65       15.87      2.69 o
  -7   5   9        6.46        7.43      0.85 o
  -6   5   9       27.11       21.00      1.43 o
  -5   5   9       72.45       65.86      3.08 o
  -4   5   9       85.62       85.96      4.36 o
  -3   5   9       11.13        9.13      1.37 o
  -2   5   9        2.76        2.74      0.71 o
  -1   5   9        6.29        5.94      2.22 o
   0   5   9       52.07       49.40      6.19 o
   1   5   9       26.32       29.53      2.52 o
   2   5   9        3.60        3.75      0.80 o
   3   5   9       93.95       99.66      8.34 o
   4   5   9        7.82        4.95      1.09 o
   5   5   9       10.68       13.06      1.43 o
   6   5   9        8.45        9.01      1.61 o
  -5   6   9        0.09        1.34      1.08 o
  -4   6   9        0.20       -0.67      0.94 o
  -3   6   9       14.79       14.79      2.15 o
  -2   6   9       60.16       55.04      3.83 o
  -1   6   9        1.98        2.84      0.80 o
   0   6   9        0.54        0.46      0.87 o
   1   6   9        0.03        0.00      0.67 o
 -12   0  10        7.72        8.70      1.06 o
 -10   0  10       52.38       51.32      2.86 o
  -8   0  10      689.53      730.35     30.70 o
  -6   0  10      284.93      300.89     10.29 o
  -4   0  10      133.86      115.05      4.71 o
  -2   0  10     1501.21     1701.29     66.25 o
   0   0  10       45.66       61.12      2.69 o
   2   0  10       22.32       22.18      1.36 o
   4   0  10       89.60       85.63      3.66 o
   6   0  10      576.15      636.75     32.95 o
   8   0  10      207.36      202.42     13.21 o
  10   0  10        7.01        5.42      1.07 o
 -13   1  10        0.17        0.37      0.57 o
 -12   1  10        0.41       -0.13      0.53 o
 -11   1  10       79.16       83.87      3.02 o
 -10   1  10        2.40        2.04      0.52 o
  -9   1  10      208.72      125.78      8.70 o
  -8   1  10       22.29       21.22      1.17 o
  -7   1  10      175.37      182.35      4.95 o
  -6   1  10      157.13      158.37      3.83 o
  -5   1  10      123.85      124.02      3.23 o
  -4   1  10      201.70      203.38      5.20 o
  -3   1  10      608.99      675.91     17.38 o
  -2   1  10      893.95      976.11     26.70 o
  -1   1  10      571.97      642.08     16.56 o
   0   1  10      495.06      566.96     13.86 o
   1   1  10       93.36      123.95      3.27 o
   2   1  10      129.17      156.78      4.32 o
   3   1  10        6.38        9.75      0.64 o
   4   1  10      268.49      282.42      7.54 o
   5   1  10       79.65       81.48      2.65 o
   6   1  10       56.93       60.29      2.21 o
   7   1  10       41.41       46.36      3.16 o
   8   1  10      175.92      189.45      6.19 o
   9   1  10       76.97       84.94      3.27 o
  10   1  10        9.01        8.63      0.91 o
 -13   2  10       16.86       19.97      2.19 o
 -12   2  10        1.20        1.51      0.59 o
 -11   2  10        0.72        0.87      0.56 o
 -10   2  10       37.07       28.19      3.57 o
  -9   2  10       16.27       17.84      1.38 o
  -8   2  10       35.93       29.41      2.98 o
  -7   2  10      242.00      237.34      7.44 o
  -6   2  10      123.82      130.23      3.78 o
  -5   2  10       97.71      106.28      3.15 o
  -4   2  10      166.62      167.94      4.63 o
  -3   2  10       18.33       15.56      0.95 o
  -2   2  10      154.87      152.50      4.58 o
  -1   2  10       46.03       49.11      1.47 o
   0   2  10      541.30      537.64     13.95 o
   1   2  10        2.03        3.02      0.44 o
   2   2  10      433.46      455.73     11.87 o
   3   2  10        0.68        2.10      0.49 o
   4   2  10      197.07      202.35      6.38 o
   5   2  10        0.00        0.18      0.56 o
   6   2  10      163.08      164.46      6.45 o
   7   2  10        6.46        5.17      0.75 o
   8   2  10       38.81       40.13      1.73 o
   9   2  10        5.04        4.53      0.76 o
  10   2  10        2.22        1.48      1.21 o
 -12   3  10        2.42        2.35      0.83 o
 -11   3  10       93.18      100.26      3.70 o
 -10   3  10      221.30      230.39      7.88 o
  -9   3  10       99.80      120.70      5.68 o
  -8   3  10      111.69      103.01      7.69 o
  -7   3  10       44.40       38.25      3.71 o
  -6   3  10       29.81       28.43      1.51 o
  -5   3  10        7.35        7.35      0.65 o
  -4   3  10       31.88       40.35      1.60 o
  -3   3  10       48.61       47.78      1.94 o
  -2   3  10      291.40      322.05      8.67 o
  -1   3  10      104.43      110.80      3.92 o
   0   3  10       79.47       96.61      4.09 o
   1   3  10       21.02       25.29      1.19 o
   2   3  10        5.65        4.00      0.62 o
   3   3  10        2.63        2.82      0.61 o
   4   3  10        7.82        6.42      0.86 o
   5   3  10       29.09       25.27      2.39 o
   6   3  10        6.59        6.45      0.81 o
   7   3  10        6.32        6.04      0.82 o
   8   3  10       13.06       12.26      1.45 o
   9   3  10        2.73        1.57      1.00 o
 -10   4  10       57.93       61.60      2.69 o
  -9   4  10       72.87       68.68      3.13 o
  -8   4  10       93.63       85.22      3.86 o
  -7   4  10       30.35       28.78      1.83 o
  -6   4  10       19.46       13.14      1.07 o
  -5   4  10       45.67       50.71      2.26 o
  -4   4  10        9.79       10.34      1.12 o
  -3   4  10        4.74        5.66      1.01 o
  -2   4  10        0.79        3.01      0.91 o
  -1   4  10      137.12      132.22      8.12 o
   0   4  10        9.24        8.80      1.35 o
   1   4  10        3.46        4.48      0.83 o
   2   4  10        2.33        2.01      0.67 o
   3   4  10        0.92        0.57      0.60 o
   4   4  10       17.24       16.35      1.27 o
   5   4  10        7.44        3.45      0.72 o
   6   4  10        3.82        3.68      0.70 o
   7   4  10        2.28        1.37      0.74 o
  -8   5  10        9.74        6.32      1.88 o
  -7   5  10       78.09       66.34      3.26 o
  -6   5  10        1.60        1.47      0.56 o
  -5   5  10        0.13       -0.51      0.56 o
  -4   5  10       50.96       49.92      2.85 o
  -3   5  10       51.07       55.96      3.45 o
  -2   5  10       20.72       21.01      1.67 o
  -1   5  10       36.82       36.58      4.03 o
   0   5  10        3.19        1.88      1.34 o
   1   5  10       94.56      101.87      8.27 o
   2   5  10        8.34        5.91      1.19 o
   3   5  10       32.83       29.75      2.96 o
   4   5  10        0.44       -0.13      0.86 o
   5   5  10        1.54        1.88      1.21 o
  -4   6  10        1.32        1.61      1.21 o
  -3   6  10        0.10        0.00      1.08 o
  -2   6  10        1.25        1.61      1.08 o
  -1   6  10       12.83       13.45      2.02 o
   0   6  10       44.81       44.79      4.17 o
 -13   0  11        4.57        6.73      1.08 o
 -11   0  11        2.97        3.44      0.81 o
  -9   0  11      303.89      330.53     14.31 o
  -7   0  11       48.74       51.68      2.42 o
  -5   0  11       75.91       82.82      2.89 o
  -3   0  11     2336.34     2728.53     87.69 o
  -1   0  11       26.77       42.54      1.86 o
   1   0  11       81.84       74.16      3.27 o
   3   0  11       56.29       48.60      2.38 o
   5   0  11      164.26      198.49     10.84 o
   7   0  11       62.20       62.60      6.29 o
   9   0  11       32.98       37.08      2.83 o
 -13   1  11        3.61        4.20      0.67 o
 -12   1  11        0.03       -0.16      0.53 o
 -11   1  11       36.60       37.44      1.55 o
 -10   1  11       67.83       61.39      6.26 o
  -9   1  11      297.65      200.07      8.92 o
  -8   1  11       18.64       17.62      0.96 o
  -7   1  11        3.81        3.75      0.45 o
  -6   1  11      454.28      472.77     10.63 o
  -5   1  11      183.05      208.17      5.39 o
  -4   1  11      369.55      400.04      9.91 o
  -3   1  11        0.21        0.13      0.27 o
  -2   1  11      465.73      454.84     11.13 o
  -1   1  11      346.12      326.54      8.11 o
   0   1  11       69.54       80.04      2.08 o
   1   1  11       57.01       51.53      1.55 o
   2   1  11      269.45      269.14      7.20 o
   3   1  11      186.23      176.33      5.24 o
   4   1  11      237.57      263.15      7.61 o
   5   1  11       80.43       79.43      2.81 o
   6   1  11       22.74       25.23      1.35 o
   7   1  11       71.52       81.15      3.20 o
   8   1  11      156.48      174.65      6.15 o
   9   1  11        2.11        2.55      0.65 o
  10   1  11        0.04       -0.69      0.80 o
 -13   2  11       32.19       24.48      2.96 o
 -12   2  11       28.05       24.86      1.30 o
 -11   2  11       24.68       28.15      1.37 o
 -10   2  11        0.11        0.29      0.51 o
  -9   2  11       16.07       12.72      1.26 o
  -8   2  11       54.14       52.67      3.66 o
  -7   2  11       21.04       21.50      1.27 o
  -6   2  11       32.32       31.87      1.35 o
  -5   2  11       57.98       65.91      2.17 o
  -4   2  11      150.58      143.56      3.83 o
  -3   2  11        5.50        6.45      0.58 o
  -2   2  11        5.71        8.45      0.74 o
  -1   2  11      143.29      137.39      3.64 o
   0   2  11      170.61      165.10      4.57 o
   1   2  11      153.63      155.32      4.33 o
   2   2  11      421.24      460.23     12.02 o
   3   2  11       46.76       48.46      1.68 o
   4   2  11       11.34       14.54      0.95 o
   5   2  11       12.21       10.75      0.89 o
   6   2  11       77.02       71.69      7.04 o
   7   2  11       23.91       27.44      1.73 o
   8   2  11       24.81       20.99      1.27 o
   9   2  11       18.94       20.48      1.44 o
 -12   3  11        0.38       -0.27      1.34 o
 -11   3  11       42.43       40.76      2.10 o
 -10   3  11        3.61        3.77      0.64 o
  -9   3  11       12.43        9.65      1.02 o
  -8   3  11        0.75        1.43      0.73 o
  -7   3  11        2.63        2.45      0.56 o
  -6   3  11        2.84        2.98      0.82 o
  -5   3  11       46.69       46.93      2.02 o
  -4   3  11       51.81       47.76      1.79 o
  -3   3  11        1.38        2.09      0.89 o
  -2   3  11        5.88        6.24      0.80 o
  -1   3  11       76.90       85.76      3.10 o
   0   3  11      631.21      681.30     25.00 o
   1   3  11        6.34        4.86      0.64 o
   2   3  11       52.66       53.55      2.70 o
   3   3  11        4.77        4.81      0.69 o
   4   3  11       47.82       48.08      2.86 o
   5   3  11       80.59       77.56      3.46 o
   6   3  11       82.39       81.50      3.20 o
   7   3  11        4.50        3.80      0.83 o
   8   3  11        1.65        0.59      0.87 o
 -10   4  11        0.01        1.03      0.59 o
  -9   4  11       40.19       44.91      2.18 o
  -8   4  11        2.78        3.93      0.82 o
  -7   4  11       23.21       30.10      2.38 o
  -6   4  11       55.61       60.17      3.58 o
  -5   4  11        0.96        1.93      0.61 o
  -4   4  11        5.50        5.78      0.74 o
  -3   4  11       49.03       45.84      3.18 o
  -2   4  11      183.63      189.68      7.75 o
  -1   4  11      341.19      303.69     19.70 o
   0   4  11       63.15       51.03      6.87 o
   1   4  11       19.72       18.15      1.95 o
   2   4  11       21.70       18.23      1.98 o
   3   4  11       15.03       12.73      1.27 o
   4   4  11        0.67        0.44      0.67 o
   5   4  11       11.11       10.98      1.14 o
   6   4  11        3.53        2.92      0.75 o
   7   4  11       18.15       21.11      2.56 o
  -7   5  11        0.28        0.63      0.72 o
  -6   5  11        3.74        5.54      0.82 o
  -5   5  11        0.01       -0.57      0.57 o
  -4   5  11        1.43        2.73      0.74 o
  -3   5  11        0.48        0.33      0.96 o
  -2   5  11        0.59        0.35      0.65 o
  -1   5  11        4.10        4.98      1.48 o
   0   5  11        0.01       -0.27      1.08 o
   1   5  11       34.83       39.27      4.17 o
   2   5  11      143.00      151.98      8.46 o
   3   5  11       93.34      106.91      8.74 o
   4   5  11       63.52       72.34      6.19 o
 -12   0  12        0.73        0.49      0.73 o
 -10   0  12        2.65        4.58      0.79 o
  -8   0  12     1151.83     1194.97     49.92 o
  -6   0  12       55.76       51.66      2.36 o
  -4   0  12       91.65      112.93      4.17 o
  -2   0  12       19.94       29.23      1.53 o
   0   0  12        1.48        1.44      0.61 o
   2   0  12       42.82       49.77      2.91 o
   4   0  12      273.40      310.43     16.50 o
   6   0  12      621.83      665.69     34.52 o
   8   0  12       35.38       33.20      2.40 o
 -13   1  12       25.80       26.38      1.69 o
 -12   1  12       12.27       14.43      0.99 o
 -11   1  12       26.32       24.32      1.27 o
 -10   1  12      110.05      104.03      7.15 o
  -9   1  12       18.98       18.20      1.50 o
  -8   1  12        2.61        2.78      0.43 o
  -7   1  12       57.58       59.11      1.85 o
  -6   1  12      152.39      160.13      4.34 o
  -5   1  12       10.50       15.36      0.78 o
  -4   1  12       40.25       40.01      1.37 o
  -3   1  12        2.25        2.17      0.33 o
  -2   1  12      216.20      240.87      5.78 o
  -1   1  12      128.79      131.41      3.76 o
   0   1  12      156.94      141.90      3.78 o
   1   1  12       53.14       62.20      1.94 o
   2   1  12        7.52       10.10      0.65 o
   3   1  12       50.90       48.73      1.88 o
   4   1  12        2.19        1.65      0.58 o
   5   1  12        0.10       -0.24      0.56 o
   6   1  12       24.00       26.81      1.38 o
   7   1  12       28.34       33.52      1.77 o
   8   1  12       60.33       71.76      2.83 o
   9   1  12      143.38      135.41      4.75 o
 -12   2  12        1.07        1.83      0.57 o
 -11   2  12       10.58       10.08      0.83 o
 -10   2  12        1.36        2.28      0.61 o
  -9   2  12        5.32        4.77      0.64 o
  -8   2  12        8.46        5.63      0.68 o
  -7   2  12      188.63      168.61     10.96 o
  -6   2  12       29.22       27.35      1.80 o
  -5   2  12      130.53      146.35      4.23 o
  -4   2  12       22.76       22.50      1.15 o
  -3   2  12        1.10        1.91      0.42 o
  -2   2  12       27.28       32.25      1.55 o
  -1   2  12       75.43       82.68      2.96 o
   0   2  12      152.26      157.21      4.42 o
   1   2  12        8.80        8.75      0.68 o
   2   2  12      589.87      633.33     18.91 o
   3   2  12       12.82       13.67      0.88 o
   4   2  12       23.63       23.24      1.31 o
   5   2  12       16.79       18.59      1.88 o
   6   2  12      107.07       99.34      6.97 o
   7   2  12        0.14        0.13      0.53 o
   8   2  12       21.24       20.29      1.82 o
   9   2  12        1.51        1.08      1.21 o
 -11   3  12       63.82       62.02      2.76 o
 -10   3  12       25.77       30.38      1.77 o
  -9   3  12        4.43        5.12      0.83 o
  -8   3  12        1.18        1.54      0.57 o
  -7   3  12        1.35        1.17      0.53 o
  -6   3  12        9.46       10.28      0.95 o
  -5   3  12        0.79        0.76      0.44 o
  -4   3  12      161.27      165.84      6.65 o
  -3   3  12      148.13      138.15      4.57 o
  -2   3  12      611.32      687.98     22.72 o
  -1   3  12       10.23       12.84      1.17 o
   0   3  12      609.33      658.84     24.19 o
   1   3  12       89.27       92.27      3.57 o
   2   3  12        0.77        1.60      0.52 o
   3   3  12        0.91        1.00      0.53 o
   4   3  12        2.66        1.72      0.61 o
   5   3  12        0.57        0.61      0.59 o
   6   3  12        6.07        8.14      0.91 o
   7   3  12        0.12        0.22      0.69 o
   8   3  12        2.46        2.08      0.95 o
 -10   4  12       35.93       43.31      4.57 o
  -9   4  12       30.15       35.83      3.28 o
  -8   4  12       49.39       59.65      3.84 o
  -7   4  12       14.72       16.15      1.71 o
  -6   4  12       37.94       34.88      1.94 o
  -5   4  12       75.34       76.77      4.00 o
  -4   4  12       93.56       93.77      3.63 o
  -3   4  12       21.86       27.55      2.02 o
  -2   4  12      114.76      132.43      6.48 o
  -1   4  12       70.70       68.75      5.73 o
   0   4  12      442.29      361.05     39.23 o
   1   4  12      247.51      168.96     11.84 o
   2   4  12       83.37       90.97      5.78 o
   3   4  12        9.59        9.30      1.13 o
   4   4  12       28.02       26.39      1.84 o
   5   4  12        5.12        4.62      1.12 o
   6   4  12        0.08       -0.05      0.74 o
  -7   5  12       15.76       14.93      1.61 o
  -6   5  12       10.08        9.90      1.75 o
  -5   5  12        3.21        4.00      0.94 o
  -4   5  12        5.69        8.54      1.07 o
  -3   5  12       29.00       30.34      2.20 o
  -2   5  12        1.16        0.01      0.57 o
  -1   5  12       15.15       14.31      1.45 o
   0   5  12        0.03        0.00      1.08 o
   1   5  12        4.63        5.25      1.34 o
   2   5  12       56.89       50.70      4.71 o
   3   5  12       25.80       23.27      2.82 o
 -13   0  13       10.35        9.12      1.19 o
 -11   0  13        8.85        9.87      1.07 o
  -9   0  13        9.65       10.21      1.14 o
  -7   0  13      272.16      297.76     11.20 o
  -5   0  13        3.03        3.03      0.52 o
  -3   0  13      700.12      759.72     24.85 o
  -1   0  13      508.73      605.19     19.96 o
   1   0  13        0.02        0.50      0.53 o
   3   0  13      112.63      102.45     10.15 o
   5   0  13     1066.73     1161.02     59.62 o
   7   0  13     1107.86     1255.23     52.38 o
   9   0  13      103.29      106.84      6.18 o
 -13   1  13       19.42       15.52      1.85 o
 -12   1  13       42.21       46.94      1.98 o
 -11   1  13       20.58       19.41      1.10 o
 -10   1  13       13.51       13.15      1.32 o
  -9   1  13        0.00        0.67      0.47 o
  -8   1  13      708.95      701.87     18.17 o
  -7   1  13      528.99      517.63     15.56 o
  -6   1  13       28.58       26.47      1.80 o
  -5   1  13       20.29       21.64      0.99 o
  -4   1  13        3.73        5.19      0.49 o
  -3   1  13       40.06       50.58      1.54 o
  -2   1  13      277.32      285.82      6.50 o
  -1   1  13        4.38        4.51      0.56 o
   0   1  13      196.59      212.61      5.48 o
   1   1  13        1.85        2.09      0.50 o
   2   1  13      396.28      410.09     10.84 o
   3   1  13      633.85      647.16     21.24 o
   4   1  13      292.06      317.80     12.00 o
   5   1  13      235.07      250.54      9.58 o
   6   1  13        7.09        7.26      0.85 o
   7   1  13       84.35       91.18      3.93 o
   8   1  13       45.43       51.13      2.25 o
   9   1  13       34.79       33.08      4.30 o
 -12   2  13       17.91       16.41      1.16 o
 -11   2  13       30.93       29.15      1.56 o
 -10   2  13        2.84        2.83      0.69 o
  -9   2  13       32.41       34.78      1.79 o
  -8   2  13       14.17       12.54      1.20 o
  -7   2  13        1.48        0.80      0.45 o
  -6   2  13      507.59      551.41     18.11 o
  -5   2  13     1134.86     1199.98     35.49 o
  -4   2  13      501.57      541.58     17.80 o
  -3   2  13      161.65      160.22      4.84 o
  -2   2  13      211.16      211.49      6.24 o
  -1   2  13      245.34      248.96      7.86 o
   0   2  13       49.80       54.75      2.07 o
   1   2  13      452.43      498.57     13.87 o
   2   2  13       12.34       13.15      0.95 o
   3   2  13       31.19       30.54      1.50 o
   4   2  13       28.83       28.05      1.94 o
   5   2  13        9.05        9.94      0.98 o
   6   2  13       10.21       10.52      0.92 o
   7   2  13        6.68        6.63      0.75 o
   8   2  13        2.02        1.65      0.67 o
 -11   3  13        4.55        8.66      1.09 o
 -10   3  13       17.40       19.72      1.33 o
  -9   3  13       74.37       73.80      3.32 o
  -8   3  13        4.37        5.58      0.74 o
  -7   3  13       11.32        9.89      0.86 o
  -6   3  13       52.77       49.05      3.25 o
  -5   3  13       28.52       28.34      2.84 o
  -4   3  13       58.63       57.88      2.41 o
  -3   3  13      407.06      428.69     14.26 o
  -2   3  13      465.32      509.36     18.93 o
  -1   3  13      601.86      687.30     25.28 o
   0   3  13      163.39      177.06      6.98 o
   1   3  13      252.27      256.77      9.89 o
   2   3  13       11.94       11.19      0.90 o
   3   3  13        6.63        6.12      1.08 o
   4   3  13        8.55        9.14      0.92 o
   5   3  13       84.51       92.14      3.59 o
   6   3  13       20.77       19.89      1.45 o
   7   3  13       11.52        8.57      1.34 o
  -9   4  13        0.01        0.36      0.62 o
  -8   4  13        0.93        0.27      0.73 o
  -7   4  13        0.55        1.12      0.74 o
  -6   4  13       15.66       21.21      1.67 o
  -5   4  13       44.91       55.03      2.44 o
  -4   4  13       96.93      113.82      4.25 o
  -3   4  13      132.39      146.03      6.97 o
  -2   4  13       40.53       50.41      2.57 o
  -1   4  13        2.76        2.43      0.93 o
   0   4  13       10.72       11.35      1.41 o
   1   4  13       23.36       21.30      2.31 o
   2   4  13       16.50       18.85      1.75 o
   3   4  13        4.60        3.53      1.75 o
   4   4  13        0.00       -0.56      0.75 o
   5   4  13        6.90        5.45      0.97 o
  -6   5  13       32.18       28.65      2.56 o
  -5   5  13       35.51       35.30      2.32 o
  -4   5  13       79.85       78.38      4.51 o
  -3   5  13        2.26        3.06      0.74 o
  -2   5  13        8.57        7.12      0.92 o
  -1   5  13        1.86        2.69      0.81 o
   0   5  13        3.34        3.77      0.80 o
   1   5  13        1.67        1.08      1.08 o
 -12   0  14      141.60      133.79      7.51 o
 -10   0  14     1754.75     1870.63     67.36 o
  -8   0  14       82.67       81.34      4.02 o
  -6   0  14        7.43        6.88      1.13 o
  -4   0  14      117.79      119.05      4.50 o
  -2   0  14      193.11      225.01      7.81 o
   0   0  14        0.27       -0.10      0.54 o
   2   0  14       87.67       57.56      3.85 o
   4   0  14       54.98       58.07      4.98 o
   6   0  14       17.65       17.80      1.46 o
   8   0  14        9.37       10.09      1.46 o
 -12   1  14       48.53       49.16      2.07 o
 -11   1  14        1.85        2.06      0.57 o
 -10   1  14        1.15        0.73      0.57 o
  -9   1  14       51.46       55.68      2.05 o
  -8   1  14      546.95      556.33     16.73 o
  -7   1  14      599.98      614.83     20.23 o
  -6   1  14       96.49       99.51      3.43 o
  -5   1  14        1.32        0.90      0.37 o
  -4   1  14      179.48      195.30      5.75 o
  -3   1  14        2.10        1.36      0.37 o
  -2   1  14      124.82      134.60      3.47 o
  -1   1  14       16.31       13.28      0.82 o
   0   1  14        1.35        0.55      0.46 o
   1   1  14      208.94      202.68      6.44 o
   2   1  14      273.84      254.01     15.66 o
   3   1  14      419.14      437.31     14.51 o
   4   1  14       79.64       81.83      3.01 o
   5   1  14      159.58      166.58      5.06 o
   6   1  14        1.07        0.18      0.60 o
   7   1  14      206.25      222.70      7.67 o
   8   1  14      126.07      135.80      4.84 o
 -12   2  14        0.04        0.75      0.87 o
 -11   2  14        0.08       -0.16      0.57 o
 -10   2  14        0.39        1.39      0.60 o
  -9   2  14        4.14        4.41      0.67 o
  -8   2  14       14.29       15.56      0.98 o
  -7   2  14       67.78       76.44      3.41 o
  -6   2  14      101.04      111.68      3.81 o
  -5   2  14       49.36       56.45      2.59 o
  -4   2  14       33.08       34.01      2.78 o
  -3   2  14      413.33      452.16     16.59 o
  -2   2  14      107.75      112.39      4.35 o
  -1   2  14      219.51      224.75      8.59 o
   0   2  14     1363.84     1409.89     50.98 o
   1   2  14     1036.77     1116.42     33.06 o
   2   2  14       76.42       86.92      3.58 o
   3   2  14        7.53        8.10      0.83 o
   4   2  14       81.44       74.81      2.51 o
   5   2  14       16.72       17.51      1.13 o
   6   2  14       24.03       28.68      1.44 o
   7   2  14        1.33        0.31      0.58 o
 -10   3  14        4.77        5.74      0.77 o
  -9   3  14        8.94        9.21      0.94 o
  -8   3  14       18.85       18.87      1.22 o
  -7   3  14       33.61       33.76      1.79 o
  -6   3  14      107.09      116.20      4.32 o
  -5   3  14       54.35       63.55      3.26 o
  -4   3  14      184.24      195.61      6.25 o
  -3   3  14        0.01        0.17      0.57 o
  -2   3  14      975.58     1099.40     35.74 o
  -1   3  14      488.68      562.07     20.81 o
   0   3  14        3.17        4.05      0.81 o
   1   3  14        7.26        6.74      0.82 o
   2   3  14       12.96       14.00      1.90 o
   3   3  14       18.39       19.18      1.46 o
   4   3  14        4.96        6.91      0.96 o
   5   3  14        0.42        0.28      0.68 o
   6   3  14       14.36       16.75      1.26 o
  -9   4  14        0.11        1.48      0.94 o
  -8   4  14       17.59       16.70      1.61 o
  -7   4  14        2.54        2.18      0.74 o
  -6   4  14       10.42       13.00      1.30 o
  -5   4  14        4.73        5.89      0.79 o
  -4   4  14       16.79       19.84      1.35 o
  -3   4  14        0.21        0.81      0.56 o
  -2   4  14       12.52       13.64      1.17 o
  -1   4  14      187.89      196.34      7.69 o
   0   4  14      174.50      186.25      8.53 o
   1   4  14       17.63       24.08      2.45 o
   2   4  14       29.69       28.23      2.69 o
   3   4  14        0.13        0.82      1.78 o
   4   4  14       15.71       16.46      1.74 o
  -5   5  14        2.08        1.48      0.81 o
  -4   5  14        3.24        3.14      0.69 o
  -3   5  14        7.30        6.47      0.87 o
  -2   5  14        2.50        3.03      0.81 o
  -1   5  14        2.59        2.54      0.70 o
   0   5  14        2.57        2.98      0.65 o
   1   5  14       32.03       27.66      2.22 o
 -11   0  15       98.00       87.51      3.70 o
  -9   0  15      428.27      460.71     19.67 o
  -7   0  15       11.30        9.42      1.16 o
  -5   0  15        2.55        2.66      0.69 o
  -3   0  15       20.67       15.34      1.81 o
  -1   0  15      101.21       94.31      4.04 o
   1   0  15       16.63       18.00      3.94 o
   3   0  15       59.06       28.97      2.61 o
   5   0  15      352.38      376.87     16.46 o
   7   0  15        1.19        3.51      0.96 o
 -12   1  15       74.50       70.17      3.60 o
 -11   1  15       32.19       36.72      1.76 o
 -10   1  15        9.34        9.39      0.98 o
  -9   1  15       64.99       70.93      2.60 o
  -8   1  15       13.24       11.33      0.83 o
  -7   1  15       10.51       10.26      0.76 o
  -6   1  15        2.92        3.28      0.51 o
  -5   1  15       22.40       15.79      1.85 o
  -4   1  15       73.14       73.11      3.16 o
  -3   1  15        0.34        0.38      0.44 o
  -2   1  15        9.81       14.10      0.87 o
  -1   1  15      107.38       97.59      3.38 o
   0   1  15       20.76       20.40      1.53 o
   1   1  15      201.05      218.40      8.55 o
   2   1  15       88.05       83.61      5.05 o
   3   1  15        6.30        4.85      0.69 o
   4   1  15       37.12       31.81      2.17 o
   5   1  15       25.39       28.70      1.53 o
   6   1  15        1.42        0.12      0.62 o
   7   1  15        2.49        1.84      0.67 o
 -11   2  15        5.96        6.55      0.76 o
 -10   2  15        0.02        0.39      0.60 o
  -9   2  15       30.31       36.35      1.80 o
  -8   2  15        3.99        3.88      0.57 o
  -7   2  15      219.98      203.09      8.91 o
  -6   2  15       81.83       92.54      3.28 o
  -5   2  15       32.68       43.68      2.30 o
  -4   2  15      190.40      200.98      7.76 o
  -3   2  15        9.52        9.51      0.74 o
  -2   2  15        0.01        0.42      0.42 o
  -1   2  15      144.29      153.21      5.96 o
   0   2  15       12.34       12.98      1.06 o
   1   2  15      109.10      124.70      4.14 o
   2   2  15       32.65       32.08      2.20 o
   3   2  15        1.16        0.86      0.52 o
   4   2  15        0.26       -0.16      0.58 o
   5   2  15        1.14        1.28      0.57 o
   6   2  15        1.33        1.53      0.57 o
   7   2  15        0.07        0.32      0.77 o
 -10   3  15        0.22        0.06      0.71 o
  -9   3  15        0.20       -0.03      0.68 o
  -8   3  15        3.13        2.53      0.63 o
  -7   3  15       11.52       12.53      1.01 o
  -6   3  15       17.49       16.86      1.08 o
  -5   3  15        1.03        1.26      0.52 o
  -4   3  15        2.11        2.28      0.54 o
  -3   3  15      498.68      538.82     17.79 o
  -2   3  15       21.71       26.10      1.49 o
  -1   3  15      244.89      279.33      9.53 o
   0   3  15       15.21       16.39      1.36 o
   1   3  15        8.47        8.12      0.91 o
   2   3  15       15.14       17.35      1.88 o
   3   3  15        0.04       -0.48      0.75 o
   4   3  15        1.40        1.81      0.89 o
   5   3  15        6.55        7.75      1.25 o
  -8   4  15        7.55        6.86      1.21 o
  -7   4  15        1.70        1.05      0.73 o
  -6   4  15       61.60       68.59      3.49 o
  -5   4  15      188.16      204.29      9.14 o
  -4   4  15      151.09      155.70      5.51 o
  -3   4  15       21.06       23.42      1.45 o
  -2   4  15       21.20       23.75      1.39 o
  -1   4  15       39.55       38.42      2.06 o
   0   4  15       36.02       35.66      1.95 o
   1   4  15        1.02        1.57      2.89 o
   2   4  15        9.01       14.60      1.81 o
   3   4  15       12.11       14.66      2.15 o
  -2   5  15        2.57        3.50      1.34 o
  -1   5  15        0.04        0.54      1.08 o
 -12   0  16       20.63       20.17      2.69 o
 -10   0  16       60.20       64.75      2.95 o
  -8   0  16       64.18       69.42      4.51 o
  -6   0  16       38.51       44.17      5.58 o
  -4   0  16      104.86      108.63      5.34 o
  -2   0  16        9.02        3.26      0.77 o
   0   0  16       32.21       25.23      2.14 o
   2   0  16       79.03       50.42      3.52 o
   4   0  16       17.10       15.52      1.57 o
   6   0  16       83.66       82.43      4.95 o
 -11   1  16       11.54       11.58      0.91 o
 -10   1  16       11.72       10.50      0.99 o
  -9   1  16      186.49      209.72      7.23 o
  -8   1  16       41.13       45.51      1.80 o
  -7   1  16       93.28       93.26      4.34 o
  -6   1  16      172.96      169.21      5.44 o
  -5   1  16        0.41       -0.19      0.40 o
  -4   1  16       42.16       30.20      1.86 o
  -3   1  16       10.90       10.11      0.85 o
  -2   1  16       32.48       30.66      2.94 o
  -1   1  16        4.59        3.49      0.56 o
   0   1  16      164.93      162.55      6.58 o
   1   1  16      275.14      283.29     10.92 o
   2   1  16       23.50       22.92      2.05 o
   3   1  16        4.63        3.60      0.72 o
   4   1  16      146.92      167.60      5.56 o
   5   1  16        0.53       -0.05      0.60 o
   6   1  16        2.76        3.06      0.66 o
   7   1  16        4.13        4.71      1.61 o
 -10   2  16        1.29        2.05      0.67 o
  -9   2  16        0.61        0.86      0.56 o
  -8   2  16        1.68        2.78      0.57 o
  -7   2  16       39.80       44.88      1.79 o
  -6   2  16       82.02       82.56      2.98 o
  -5   2  16      103.02      107.43      3.99 o
  -4   2  16      111.37      113.76      4.21 o
  -3   2  16       13.46        9.75      0.80 o
  -2   2  16       27.43       24.20      1.63 o
  -1   2  16      196.90      165.51     14.78 o
   0   2  16       10.39        9.74      0.95 o
   1   2  16       43.21       39.24      1.98 o
   2   2  16      105.02      113.36      3.58 o
   3   2  16       24.28       24.50      1.25 o
   4   2  16        5.53        5.24      0.61 o
   5   2  16        3.74        5.00      0.65 o
   6   2  16        5.42        7.56      1.16 o
  -9   3  16        0.89        0.34      0.71 o
  -8   3  16        0.47        0.45      0.56 o
  -7   3  16       72.56       73.99      2.98 o
  -6   3  16        7.96        9.41      0.81 o
  -5   3  16      123.76      128.21      4.30 o
  -4   3  16        5.49        6.40      0.71 o
  -3   3  16       35.01       36.97      1.70 o
  -2   3  16       16.96       19.12      1.29 o
  -1   3  16       63.66       67.38      2.71 o
   0   3  16        0.54        1.06      0.55 o
   1   3  16       44.42       45.04      2.05 o
   2   3  16        5.03        3.90      0.85 o
   3   3  16        9.82        9.91      1.21 o
   4   3  16       23.06       27.30      1.96 o
   5   3  16        5.74        5.25      1.61 o
  -7   4  16        0.68        2.15      0.81 o
  -6   4  16       36.23       33.66      2.33 o
  -5   4  16        5.14        3.29      1.44 o
  -4   4  16       75.98       78.83      3.04 o
  -3   4  16       25.65       24.24      1.35 o
  -2   4  16        0.00       -0.12      0.70 o
  -1   4  16        2.16        2.77      0.57 o
   0   4  16       18.89       17.75      1.26 o
   1   4  16       40.60       41.21      2.35 o
   2   4  16       33.80       33.49      3.36 o
 -11   0  17      144.42      125.73      9.95 o
  -9   0  17      220.55      244.91     10.82 o
  -7   0  17        2.63        4.04      1.01 o
  -5   0  17       79.20       84.96      4.43 o
  -3   0  17      120.76      119.86      5.05 o
  -1   0  17       24.49       22.30      1.67 o
   1   0  17      106.11       95.06     10.15 o
   3   0  17      123.39      127.69      6.12 o
   5   0  17        0.96        1.33      0.84 o
 -11   1  17        9.47       10.26      1.75 o
 -10   1  17        0.21        0.71      0.83 o
  -9   1  17       66.25       70.26      2.82 o
  -8   1  17        0.27        0.34      0.52 o
  -7   1  17        0.03        0.00      0.46 o
  -6   1  17       86.76       93.83      3.07 o
  -5   1  17        1.23        0.52      0.52 o
  -4   1  17       25.36       19.41      1.43 o
  -3   1  17       13.75       12.13      1.28 o
  -2   1  17       22.37       19.21      1.58 o
  -1   1  17        0.44        0.79      0.44 o
   0   1  17       13.27       12.92      0.97 o
   1   1  17       64.80       66.70      2.53 o
   2   1  17       22.01       21.30      1.26 o
   3   1  17       15.05       16.29      1.22 o
   4   1  17       22.84       26.20      1.50 o
   5   1  17        2.83        2.37      0.54 o
   6   1  17        3.28        3.36      1.08 o
 -10   2  17        6.16        5.73      1.06 o
  -9   2  17       10.58       10.28      0.88 o
  -8   2  17        0.29       -0.15      0.56 o
  -7   2  17      205.55      206.10      6.52 o
  -6   2  17       11.90       14.01      0.99 o
  -5   2  17       79.99       81.52      2.97 o
  -4   2  17       11.02        9.55      0.80 o
  -3   2  17       15.59       13.80      1.21 o
  -2   2  17       28.64       26.59      1.94 o
  -1   2  17      178.68      184.82      5.96 o
   0   2  17       20.18       18.50      1.15 o
   1   2  17       36.26       39.60      2.06 o
   2   2  17      169.28      175.92      5.67 o
   3   2  17        8.50        9.42      0.84 o
   4   2  17        0.94        0.17      0.58 o
   5   2  17        0.44        0.07      0.71 o
  -8   3  17        0.46        0.32      0.56 o
  -7   3  17        0.16        0.21      0.52 o
  -6   3  17       12.64       13.84      0.92 o
  -5   3  17        7.07        7.76      0.73 o
  -4   3  17       19.18       19.71      1.23 o
  -3   3  17       20.27       18.45      1.08 o
  -2   3  17       43.85       47.09      1.90 o
  -1   3  17      309.28      316.04      9.67 o
   0   3  17        0.71        0.66      0.61 o
   1   3  17       44.92       45.23      2.41 o
   2   3  17        3.36        3.67      0.75 o
   3   3  17        0.18        1.35      0.69 o
   4   3  17       15.69       16.27      2.69 o
  -6   4  17        0.46       -1.08      1.34 o
  -5   4  17       14.54       12.28      1.22 o
  -4   4  17       53.60       62.80      5.04 o
  -3   4  17        2.17        2.52      0.66 o
  -2   4  17        0.28        0.57      0.53 o
  -1   4  17        2.13        1.49      0.62 o
   0   4  17       43.57       43.90      2.99 o
   1   4  17        8.31        6.99      1.48 o
 -10   0  18        5.72        6.36      1.02 o
  -8   0  18        0.03        1.04      0.94 o
  -6   0  18        0.34        0.98      0.80 o
  -4   0  18       81.20       60.66      3.47 o
  -2   0  18       67.23       66.30      3.12 o
   0   0  18      134.74      126.13      5.23 o
   2   0  18      226.18      235.33     10.45 o
   4   0  18       41.96       49.65      4.08 o
 -10   1  18       11.38       12.49      1.07 o
  -9   1  18        2.11        2.39      0.86 o
  -8   1  18        3.22        4.73      0.91 o
  -7   1  18       39.93       35.10      1.66 o
  -6   1  18        1.60        2.41      0.65 o
  -5   1  18       21.67       20.96      1.25 o
  -4   1  18        0.94        0.50      0.51 o
  -3   1  18        1.82        1.37      0.54 o
  -2   1  18        7.76        6.03      0.67 o
  -1   1  18      208.24      208.11      6.59 o
   0   1  18       66.36       60.73      2.20 o
   1   1  18        2.01        2.58      0.53 o
   2   1  18        2.05        3.08      0.58 o
   3   1  18        6.80        6.79      0.72 o
   4   1  18        0.37        1.93      0.53 o
   5   1  18        1.00        0.91      0.81 o
  -9   2  18       17.02       18.11      1.64 o
  -8   2  18        0.60        0.52      0.54 o
  -7   2  18        0.00       -0.08      0.51 o
  -6   2  18       26.93       27.28      1.36 o
  -5   2  18       12.18       13.67      0.94 o
  -4   2  18        6.80        6.87      0.89 o
  -3   2  18       15.40       14.45      1.17 o
  -2   2  18        5.92        6.29      0.95 o
  -1   2  18        6.04        5.70      0.71 o
   0   2  18        5.75        6.07      0.70 o
   1   2  18        0.29       -0.09      0.49 o
   2   2  18       65.19       58.96      2.34 o
   3   2  18       79.42       79.72      3.05 o
   4   2  18        0.48        0.88      0.77 o
  -7   3  18        7.77        6.20      1.11 o
  -6   3  18       23.40       23.44      1.34 o
  -5   3  18        7.85        8.33      0.83 o
  -4   3  18        0.15       -0.51      0.51 o
  -3   3  18       11.12       11.44      0.96 o
  -2   3  18       33.60       38.68      1.89 o
  -1   3  18        0.00        0.72      0.61 o
   0   3  18        1.56        1.88      0.74 o
   1   3  18        2.20        3.07      0.80 o
   2   3  18        3.27        3.09      1.08 o
  -9   0  19        5.13        6.92      1.05 o
  -7   0  19        3.06        4.72      1.13 o
  -5   0  19        9.48       10.83      1.53 o
  -3   0  19      358.88      344.77     12.99 o
  -1   0  19      143.67      143.85      5.83 o
   1   0  19       14.86       13.97      1.16 o
   3   0  19       16.35       17.61      2.76 o
  -9   1  19        0.00       -0.45      0.64 o
  -8   1  19        7.46        9.11      1.04 o
  -7   1  19       32.29       36.83      1.96 o
  -6   1  19       60.83       53.15      2.14 o
  -5   1  19       62.41       68.45      2.57 o
  -4   1  19       16.97       18.99      1.16 o
  -3   1  19        1.64        1.50      0.55 o
  -2   1  19       15.48       14.83      0.95 o
  -1   1  19        0.15        0.38      0.50 o
   0   1  19       72.66       67.86      2.34 o
   1   1  19      155.58      164.84      4.88 o
   2   1  19       22.02       25.67      1.29 o
   3   1  19       13.40       14.20      0.98 o
  -8   2  19        1.34        2.40      0.97 o
  -7   2  19        4.36        3.21      0.72 o
  -6   2  19        0.00        0.74      0.62 o
  -5   2  19        0.13       -0.43      0.61 o
  -4   2  19       22.43       24.24      1.48 o
  -3   2  19       11.90       10.83      1.11 o
  -2   2  19        6.20        7.44      0.97 o
  -1   2  19        0.02        0.14      0.60 o
   0   2  19        7.76        7.92      0.74 o
   1   2  19       26.92       29.48      1.39 o
   2   2  19        2.09        1.06      0.60 o
  -6   3  19        2.45        0.81      1.21 o
  -5   3  19        0.59       -0.78      0.78 o
  -4   3  19        1.73        2.14      0.84 o
  -3   3  19        2.32        3.02      0.81 o
  -2   3  19        5.18        4.59      1.21 o
  -1   3  19        3.54        4.92      0.85 o
   0   3  19        1.44        0.57      1.07 o
  -8   0  20        1.30       -0.20      1.55 o
  -6   0  20        9.07       11.44      1.45 o
  -4   0  20        6.69       10.36      1.16 o
  -2   0  20       14.86       13.43      1.29 o
   0   0  20       15.19       12.67      1.49 o
   2   0  20       34.40       29.72      2.33 o
  -8   1  20        0.04       -0.58      0.79 o
  -7   1  20        3.09        3.68      0.93 o
  -6   1  20       57.49       46.67      2.54 o
  -5   1  20        4.79        2.60      0.65 o
  -4   1  20        3.87        3.39      0.63 o
  -3   1  20       43.03       48.32      2.20 o
  -2   1  20        2.35        2.77      0.61 o
  -1   1  20       30.71       28.42      1.39 o
   0   1  20       10.01        7.78      0.73 o
   1   1  20        0.32        0.94      0.49 o
   2   1  20       14.76       12.58      1.47 o
  -6   2  20       25.21       26.73      1.65 o
  -5   2  20        3.60        1.99      0.66 o
  -4   2  20        5.59        5.32      0.83 o
  -3   2  20        2.40        0.84      0.68 o
  -2   2  20       33.31       37.33      2.01 o
  -1   2  20        2.09        1.25      0.69 o
   0   2  20       15.88       14.52      1.15 o
  -7   0  21        0.40       -0.67      1.34 o
  -5   0  21        5.92        3.13      1.14 o
  -3   0  21       67.81       55.74      2.92 o
  -1   0  21        9.18        6.67      1.09 o
   1   0  21        7.62        3.90      2.56 o
  -6   1  21        1.07        0.69      0.75 o
  -5   1  21        1.11        1.80      0.68 o
  -4   1  21        8.73        7.67      0.85 o
  -3   1  21        0.21       -0.28      0.62 o
  -2   1  21        0.70       -0.08      0.67 o
  -1   1  21       16.13       10.88      1.08 o
   0   1  21        2.12       -0.13      1.21 o
  -3   2  21        8.34        6.86      1.75 o
 
